# Supplementary material for: Plasma metabolomics of the time resolved response to Opisthorchis felineus infection in an animal model (golden hamster, Mesocricetus auratus)
Source: PLoS Negl Trop Dis. 2020 Jan 24;14(1):e0008015. doi: 10.1371/journal.pntd.0008015 (PMC7002010; doi:10.1371/journal.pntd.0008015)
Supplement: S1 File — The file includes the original bin table of the NOESY data, JRES data on lipids, and quantified metabolites. (XLSX) [file pntd.0008015.s002.xlsx]

## Sheet: NOESY_bintable
SampleID	week	status	gender	hamstername	metacercaria	worms	eggs	NOESY1D_CSp00500CSp00520	NOESY1D_CSp00520CSp00538	NOESY1D_CSp00538CSp00542	NOESY1D_CSp00542CSp00566	NOESY1D_CSp00566CSp00583	NOESY1D_CSp00583CSp00604	NOESY1D_CSp00604CSp00620	NOESY1D_CSp00620CSp00640	NOESY1D_CSp00640CSp00680	NOESY1D_CSp00680CSp00699	NOESY1D_CSp00699CSp00700	NOESY1D_CSp00700CSp00720	NOESY1D_CSp00720CSp00740	NOESY1D_CSp00740CSp00777	NOESY1D_CSp00777CSp00782	NOESY1D_CSp00782CSp00800	NOESY1D_CSp00800CSp00820	NOESY1D_CSp00820CSp00840	NOESY1D_CSp00840CSp00880	NOESY1D_CSp00880CSp00899	NOESY1D_CSp00899CSp00918	NOESY1D_CSp00918CSp00939	NOESY1D_CSp00939CSp00948	NOESY1D_CSp00949CSp00960	NOESY1D_CSp00960CSp01000	NOESY1D_CSp01000CSp01020	NOESY1D_CSp01020CSp01031	NOESY1D_CSp01031CSp01043	NOESY1D_CSp01043CSp01060	NOESY1D_CSp01060CSp01080	NOESY1D_CSp01080CSp01120	NOESY1D_CSp01120CSp01139	NOESY1D_CSp01139CSp01149	NOESY1D_CSp01149CSp01160	NOESY1D_CSp01161CSp01182	NOESY1D_CSp01182CSp01200	NOESY1D_CSp01200CSp01220	NOESY1D_CSp01220CSp01240	NOESY1D_CSp01240CSp01261	NOESY1D_CSp01261CSp01300	NOESY1D_CSp01300CSp01311	NOESY1D_CSp01311CSp01340
KS26022013F1	0	C	F	CF1	0	0	0	0.640958	0.618373	0.130709	0.885704	0.676462	0.934978	0.733928	1.12873	3.1434	1.50956	0.0812316	1.72784	1.8827	4.02662	0.610333	2.21684	3.5449	7.44046	12.6786	4.57602	4.37075	4.88376	2.01373	2.47437	7.50215	3.0656	1.78413	1.82402	2.33956	2.85164	5.69463	2.7934	1.37773	1.61033	3.09854	3.6594	7.21079	10.4688	11.3302	16.7389	3.74158	13.2712
KS26022013F2	0	C	F	CF2	0	0	0	0.709639	0.689387	0.148734	0.991594	0.747293	1.01507	0.797538	1.19724	3.10836	1.55616	0.0853969	1.79642	1.9686	4.19171	0.631641	2.29644	3.57768	6.67301	11.4968	4.48965	4.25683	4.77117	1.9623	2.40365	7.18354	2.9776	1.75141	1.77766	2.26956	2.759	5.45293	2.6895	1.34453	1.59016	3.16386	3.86231	6.31479	8.52857	9.31558	14.4805	3.43978	13.3365
KS26022013F3	0	C	F	CF3	0	0	0	0.638439	0.610132	0.128764	0.873163	0.668041	0.932875	0.726883	1.12402	3.10852	1.47388	0.07899	1.70322	1.85916	3.97606	0.599689	2.17335	3.48621	7.3165	12.1682	4.43573	4.24067	4.80418	1.99532	2.4521	7.39692	2.98846	1.76995	1.81735	2.29783	2.79569	5.57144	2.7298	1.3546	1.58467	3.0994	3.58686	7.23798	10.3634	11.0973	16.1347	3.57039	11.5011
KS26022013F4	0	C	F	CF4	0	0	0	0.643907	0.614419	0.131303	0.887655	0.67008	0.940321	0.751102	1.16047	3.22855	1.52112	0.0814976	1.7127	1.85573	3.95341	0.59287	2.15738	3.45025	7.53565	12.9537	4.4393	4.2638	4.80599	2.01683	2.48555	7.57179	3.02803	1.81444	1.86806	2.35784	2.89688	5.77487	2.82508	1.39362	1.6294	3.19018	3.60361	7.05112	10.6456	11.2238	15.6708	3.48695	10.7763
KS26022013F5	0	C	F	CF5	0	0	0	0.615645	0.584905	0.125114	0.834818	0.639358	0.896247	0.714625	1.09593	3.13909	1.47941	0.0788238	1.66466	1.78575	3.79012	0.566893	2.06556	3.28983	7.26868	12.8292	4.29002	4.16889	4.72757	1.9622	2.41319	7.33499	2.95474	1.73197	1.76709	2.25536	2.77506	5.57631	2.74661	1.36037	1.5769	3.02568	3.53522	6.71014	10.3225	11.3653	15.991	3.58919	17.4193
KS26022013M1	0	C	M	CM1	0	0	0	0.622418	0.592852	0.125532	0.845286	0.638935	0.893481	0.707742	1.08434	2.99866	1.43417	0.0785114	1.67418	1.83494	3.94061	0.597266	2.16214	3.42229	7.21518	11.9412	4.49228	4.26853	4.79191	1.99882	2.46409	7.40381	2.97476	1.78742	1.82885	2.28683	2.77858	5.56551	2.76275	1.38152	1.63553	3.22376	3.70723	7.36348	10.9877	11.337	17.2432	4.03987	10.9053
KS26022013M2	0	C	M	CM2	0	0	0	0.601238	0.574043	0.122866	0.816162	0.625133	0.881223	0.702641	1.08121	3.00817	1.41017	0.0762561	1.62427	1.76604	3.757	0.563418	2.05298	3.29638	7.26303	11.9356	4.45433	4.20788	4.71834	1.96366	2.41245	7.20624	2.84343	1.72296	1.78335	2.2268	2.72128	5.42044	2.68751	1.35318	1.60172	3.20116	3.6869	7.33955	11.2988	11.6554	18.0286	4.22159	12.2113
KS26022013M4	0	C	M	CM4	0	0	0	0.664566	0.626016	0.134025	0.899838	0.686911	0.953687	0.752291	1.15423	3.19425	1.51356	0.0822365	1.76478	1.91905	4.06721	0.607476	2.19461	3.48617	7.60485	11.7297	4.322	4.24208	4.83002	1.99815	2.46925	7.50097	3.04018	1.8042	1.8563	2.36297	2.88818	5.72728	2.79987	1.38202	1.60422	3.07172	3.61055	7.36034	10.8738	10.349	13.4701	3.04466	9.82114
KS26022013M5	0	C	M	CM5	0	0	0	0.622865	0.592114	0.125597	0.842893	0.651263	0.918717	0.731912	1.14405	3.16943	1.44433	0.0772766	1.65571	1.7902	3.76301	0.557554	2.02155	3.3181	7.72173	11.7925	4.21616	4.12411	4.70944	1.98243	2.45759	7.39017	2.90078	1.76938	1.84161	2.3091	2.82367	5.60983	2.73669	1.35446	1.56535	2.99093	3.48455	7.24908	11.4589	11.1758	14.6294	3.36132	10.0506
E1S28022013F1	0	E1	F	E1F1	50	39	0	0.650532	0.62534	0.134411	0.903659	0.683751	0.953589	0.763644	1.19084	3.15386	1.50614	0.0809619	1.72374	1.86012	3.95473	0.594465	2.1936	3.77224	7.50589	11.9699	4.58715	4.3516	4.89857	2.00564	2.45894	7.31452	2.9598	1.75222	1.80625	2.30237	2.79163	5.56273	2.7074	1.34577	1.582	3.09649	3.80458	7.67588	9.75753	10.4417	16.1259	3.68817	12.4443
E1S28022013F2	0	E1	F	E1F2	50	28	0	0.64843	0.613553	0.130739	0.879845	0.674231	0.944658	0.746977	1.16369	3.04175	1.48558	0.0805195	1.70877	1.85127	3.93088	0.592799	2.17864	3.78698	7.22699	11.5364	4.5347	4.23585	4.81077	1.98234	2.43694	7.21004	2.94523	1.73972	1.79377	2.27188	2.74291	5.47041	2.67042	1.32347	1.55252	3.04634	3.8217	7.53498	9.19634	9.86298	15.7594	3.6388	14.7637
E1S28022013F4	0	E1	F	E1F4	50	16	0	0.70161	0.659282	0.140653	0.939629	0.720306	1.01412	0.805046	1.26137	3.14677	1.54591	0.08422	1.81385	1.97965	4.20802	0.631297	2.30809	4.07048	7.34812	10.9307	4.46466	4.2613	4.92761	2.05422	2.54283	7.5305	3.08454	1.86943	1.93451	2.42446	2.93021	5.75003	2.77106	1.37045	1.58781	3.08379	3.87079	7.70586	8.3432	8.52571	12.1043	2.73326	10.1054
E1S28022013F5	0	E1	F	E1F5	50	26	0	0.630608	0.605878	0.130143	0.86452	0.663135	0.931866	0.737595	1.14993	3.0745	1.489	0.0791486	1.69149	1.83644	3.89269	0.586418	2.13796	3.63244	7.25027	12.0366	4.56125	4.29914	4.86146	1.99112	2.43281	7.24516	2.9526	1.75134	1.79822	2.27286	2.76122	5.51818	2.69052	1.33929	1.57321	3.05867	3.65921	7.42308	9.57307	10.4932	16.11	3.63954	11.9992
E1S28022013M1	0	E1	M	E1M1	50	42	0	0.628721	0.60272	0.129306	0.863318	0.656737	0.913269	0.712479	1.08982	2.93962	1.42894	0.0775159	1.67356	1.82135	3.88167	0.585741	2.13189	3.44159	7.07568	11.4607	4.61785	4.27649	4.74929	1.94005	2.36292	7.01217	2.86795	1.68724	1.72524	2.21114	2.66485	5.31879	2.62688	1.31723	1.56191	3.0553	3.58827	7.45759	10.5774	10.8855	18.0839	4.26932	13.4054
E1S28022013M2	0	E1	M	E1M2	50	46	0	0.677	0.638233	0.135244	0.915643	0.698776	0.970691	0.760973	1.16075	3.18834	1.5184	0.0829541	1.76673	1.93338	4.10235	0.613491	2.21189	3.48341	7.44506	11.9999	4.44497	4.28628	4.87032	2.03384	2.5099	7.62055	3.05958	1.85146	1.90777	2.35941	2.86415	5.69363	2.78399	1.38381	1.61469	3.0589	3.4607	7.09013	10.6292	10.5641	14.5476	3.26902	10.34
E1S28022013M3	0	E1	M	E1M3	50	48	0	0.618237	0.579729	0.121918	0.831465	0.629672	0.888049	0.697964	1.0773	3.07854	1.42838	0.0769359	1.63669	1.77898	3.74347	0.557976	2.0269	3.24935	7.37471	12.6689	4.56981	4.22801	4.78002	1.96713	2.42264	7.30043	2.8813	1.73383	1.78241	2.21837	2.70703	5.4178	2.665	1.32568	1.55117	2.94611	3.37616	7.07449	11.8276	12.623	19.2434	4.1569	11.8095
E1S28022013M4	0	E1	M	E1M4	50	21	0	0.629387	0.596192	0.126166	0.843373	0.652187	0.907517	0.717985	1.10292	3.18145	1.4701	0.0793174	1.69355	1.83842	3.88851	0.579109	2.09578	3.30192	7.51688	12.6803	4.47554	4.30393	4.85698	1.99323	2.45841	7.46109	2.95816	1.77363	1.81997	2.28203	2.79377	5.62315	2.78736	1.3928	1.62106	3.07135	3.48099	7.03324	11.7598	12.2685	17.4416	3.89595	11.6134
E1S28022013M5	0	E1	M	E1M5	50	40	0	0.648835	0.610452	0.130698	0.882715	0.67067	0.926763	0.725932	1.09367	3.07579	1.4751	0.0801852	1.70857	1.85923	3.93545	0.593512	2.14604	3.39539	7.21737	12.153	4.50855	4.2506	4.79624	1.9685	2.42683	7.30878	2.9456	1.74902	1.78309	2.24953	2.7255	5.45285	2.69187	1.34	1.56128	2.95709	3.40361	7.09402	10.9593	11.3656	17.1591	3.81293	12.6652
E2S28022013F1	0	E2	F	E2F1	15	4	0	0.67421	0.646334	0.138305	0.92668	0.715926	1.01075	0.804653	1.25207	3.15396	1.6132	0.0860616	1.82704	1.95272	4.07054	0.60788	2.24843	3.99278	7.15795	11.6526	4.82373	4.41201	4.98472	2.02629	2.47084	7.31506	3.0653	1.81421	1.85777	2.36536	2.83873	5.6852	2.77859	1.38616	1.61829	3.13181	3.89329	7.52451	8.44751	9.06908	15.0557	3.50189	11.1527
E2S28022013F2	0	E2	F	E2F2	15	4	0	0.709671	0.686751	0.147277	0.97894	0.748566	1.06234	0.837519	1.29043	3.12722	1.5998	0.0864379	1.83428	1.97312	4.14693	0.624072	2.29515	4.10766	6.91395	10.7192	4.63048	4.2849	4.88952	2.03388	2.50443	7.29096	3.00995	1.83243	1.89927	2.35847	2.82821	5.56326	2.70367	1.35165	1.594	3.16844	3.95268	7.40421	7.93381	8.14434	13.1523	3.27512	12.2832
E2S28022013F3	0	E2	F	E2F3	15	5	0	0.681168	0.64742	0.138482	0.935115	0.723853	0.995116	0.789641	1.22845	3.0736	1.54104	0.0842462	1.78533	1.93895	4.11149	0.620997	2.28876	4.00444	7.07004	10.9921	4.53616	4.2786	4.87522	2.00487	2.46227	7.23658	3.01257	1.77625	1.82892	2.33242	2.81019	5.56942	2.71247	1.35163	1.58395	3.10028	3.86522	7.4418	8.20251	8.42688	12.8239	3.20525	13.8946
E2S28022013F4	0	E2	F	E2F4	15	9	0	0.694102	0.657615	0.141945	0.951605	0.728704	1.02162	0.811709	1.26999	3.18878	1.58903	0.0852772	1.83142	1.98836	4.23455	0.636551	2.3411	4.11852	7.48793	11.3166	4.6442	4.3556	4.98707	2.06444	2.53995	7.5071	3.10977	1.85571	1.91121	2.4174	2.91014	5.77108	2.79022	1.37812	1.61233	3.13063	3.92341	7.84118	8.60067	8.59628	12.9881	2.98233	12.075
E2S28022013F5	0	E2	F	E2F5	15	6	0	0.702027	0.659937	0.13941	0.949808	0.733977	1.02623	0.811856	1.26296	3.18424	1.59643	0.0852084	1.83095	1.98903	4.18568	0.628905	2.31187	4.00423	7.32185	11.2875	4.63166	4.36165	4.95941	2.03514	2.50265	7.42559	3.07408	1.83098	1.87662	2.37902	2.86899	5.70796	2.77409	1.38008	1.60517	3.11012	3.90624	7.46799	8.30892	8.57623	13.0248	3.08033	14.1083
E2S28022013M1	0	E2	M	E2M1	15	6	0	0.695688	0.659114	0.139091	0.929714	0.713535	1.00928	0.792329	1.21144	3.27026	1.5758	0.0851046	1.82067	1.9769	4.1626	0.61481	2.22254	3.5578	7.47905	11.8733	4.48888	4.28994	4.92622	2.04598	2.51306	7.58461	3.05801	1.85479	1.91643	2.39574	2.90413	5.72723	2.79763	1.39104	1.60541	3.01334	3.43526	7.07416	10.1494	10.1623	14.2464	3.21073	10.5564
E2S28022013M2	0	E2	M	E2M2	15	9	0	0.611637	0.575904	0.124747	0.827733	0.628959	0.885984	0.700655	1.06907	2.96471	1.42081	0.0770617	1.63588	1.78178	3.7806	0.565075	2.04884	3.26192	7.10802	11.5562	4.46659	4.17791	4.70881	1.96042	2.41091	7.20018	2.88525	1.73155	1.78398	2.23078	2.70462	5.35805	2.63826	1.31525	1.54102	2.97557	3.41138	7.09162	10.8564	10.8862	17.3021	4.04375	11.6649
E2S28022013M3	0	E2	M	E2M3	15	10	0	0.643479	0.609147	0.129051	0.859743	0.670148	0.939772	0.741858	1.14145	3.16709	1.50302	0.0813642	1.73338	1.88103	3.93927	0.585601	2.12682	3.3511	7.39432	12.1421	4.42402	4.23606	4.86322	2.02531	2.49362	7.46908	2.97336	1.80253	1.8575	2.31746	2.81626	5.60733	2.75528	1.37306	1.59022	3.0445	3.53039	6.93758	10.7613	11.1015	16.0874	3.70283	14.2474
E2S28022013M4	0	E2	M	E2M4	15	13	0	0.63661	0.599881	0.127314	0.855518	0.662346	0.925869	0.725049	1.10724	2.97142	1.43038	0.078342	1.67806	1.83304	3.90625	0.590803	2.14792	3.41313	7.02437	11.4104	4.4714	4.23127	4.77991	1.98199	2.4299	7.20061	2.86353	1.73285	1.78695	2.22849	2.70015	5.39719	2.6947	1.35701	1.61711	3.14273	3.64551	7.31896	10.7961	11.2084	17.2502	4.22565	12.7733
E2S28022013M5	0	E2	M	E2M5	15	6	0	0.614079	0.584647	0.125607	0.838667	0.641282	0.895844	0.707408	1.08582	3.13102	1.42878	0.077845	1.64679	1.78616	3.7696	0.5625	2.046	3.23212	7.56211	12.4568	4.43268	4.2073	4.73783	1.96887	2.44597	7.36581	2.87584	1.74937	1.80198	2.23305	2.7409	5.47471	2.70577	1.35231	1.58193	3.02467	3.45303	7.00038	12.2654	12.6139	18.1992	4.13228	12.2113
KS11032013F1	2	C	F	CF1	0	0	0	0.601995	0.574275	0.121915	0.819039	0.627826	0.872856	0.688575	1.05438	3.06901	1.41461	0.076189	1.61499	1.75167	3.74559	0.567706	2.06368	3.2525	7.42801	12.8311	4.56012	4.26819	4.74024	1.96095	2.4137	7.33025	2.87876	1.72379	1.76644	2.20908	2.71567	5.46828	2.71793	1.3598	1.6089	3.14244	3.63479	7.3126	12.1364	13.0403	20.1971	4.58731	13.7015
KS11032013F2	2	C	F	CF2	0	0	0	0.597476	0.567871	0.120088	0.816291	0.61654	0.854111	0.67582	1.03423	2.96735	1.39575	0.0747152	1.58896	1.7337	3.72766	0.569896	2.08821	3.25455	7.10865	12.9999	4.66568	4.33998	4.77337	1.94483	2.36762	7.16273	2.87037	1.66005	1.68636	2.15633	2.65227	5.35999	2.68441	1.34751	1.61353	3.15679	3.68492	7.04839	11.2627	12.7442	21.4636	4.89974	15.3502
KS11032013F3	2	C	F	CF3	0	0	0	0.640414	0.605238	0.131797	0.872234	0.65858	0.902641	0.709728	1.0698	2.98637	1.43441	0.0782266	1.66512	1.8234	3.9423	0.598884	2.16574	3.36458	7.05559	12.0883	4.4845	4.19985	4.71728	1.95833	2.41996	7.31615	2.94037	1.75224	1.7812	2.23027	2.70775	5.40424	2.66781	1.33669	1.58373	3.08089	3.54917	7.05476	10.6643	11.4182	17.8802	3.96976	13.2836
KS11032013F4	2	C	F	CF4	0	0	0	0.570568	0.54324	0.117541	0.794212	0.593343	0.815153	0.642698	0.99204	2.89635	1.34068	0.0723775	1.52588	1.6521	3.54139	0.537161	1.96248	3.09377	7.09665	12.3593	4.39631	4.06074	4.48302	1.87771	2.32965	7.02904	2.76564	1.63079	1.66094	2.07607	2.55106	5.12397	2.53629	1.26687	1.49675	2.92187	3.46384	7.02329	11.6338	12.3532	20.1631	4.59803	19.7456
KS11032013F5	2	C	F	CF5	0	0	0	0.58445	0.555713	0.118432	0.798615	0.61161	0.856092	0.681535	1.05957	3.05259	1.40709	0.0757275	1.59873	1.71986	3.65684	0.550926	2.01782	3.26845	7.54326	12.932	4.52007	4.27198	4.77413	1.97107	2.41858	7.33991	2.88959	1.7229	1.76983	2.21409	2.72514	5.49318	2.7239	1.35795	1.60019	3.09964	3.67876	7.42852	11.9118	12.7318	19.6551	4.537	14.5617
KS11032013M1	2	C	M	CM1	0	0	0	0.666444	0.627285	0.134781	0.891059	0.677821	0.938282	0.744824	1.13783	3.01256	1.47883	0.0809478	1.74498	1.90414	4.07777	0.612516	2.23374	3.54376	7.11088	11.2474	4.46115	4.2492	4.82168	2.02034	2.50214	7.47383	3.00738	1.83767	1.88916	2.3056	2.78541	5.53942	2.74967	1.37543	1.61902	3.13073	3.64887	7.36216	10.0626	10.2667	15.4814	3.73675	12.9581
KS11032013M2	2	C	M	CM2	0	0	0	0.683176	0.64379	0.136534	0.914244	0.699016	0.976634	0.770755	1.17244	3.17526	1.5287	0.0833129	1.78333	1.94359	4.10306	0.608746	2.21738	3.52464	7.41868	11.546	4.37406	4.23066	4.81346	2.00313	2.47201	7.51076	3.05038	1.83515	1.88506	2.3691	2.87555	5.71331	2.80443	1.39475	1.61474	3.07591	3.53893	7.13588	10.2038	10.0417	13.9969	3.23729	10.9183
KS11032013M3	2	C	M	CM3	0	0	0	0.622492	0.593486	0.126041	0.844936	0.651376	0.907116	0.724992	1.11941	3.07589	1.46064	0.0789179	1.68013	1.81203	3.82743	0.572099	2.0884	3.39026	7.37499	11.7079	4.42559	4.20544	4.73743	1.95996	2.41563	7.24986	2.90003	1.74267	1.79443	2.25559	2.74136	5.46882	2.70132	1.34433	1.57245	3.03231	3.61587	7.33831	10.9229	11.1363	16.7697	4.02815	15.8154
KS11032013M4	2	C	M	CM4	0	0	0	0.684052	0.650375	0.138139	0.91611	0.699038	0.971253	0.756903	1.16305	3.11817	1.51773	0.0828398	1.78122	1.9504	4.1345	0.622539	2.24502	3.54618	7.30945	11.2304	4.29759	4.16868	4.75957	2.00174	2.48544	7.55042	3.0621	1.84966	1.90093	2.35851	2.85385	5.66824	2.77916	1.37383	1.59665	3.03696	3.55446	7.16476	9.84921	9.5901	13.1536	3.09617	13.3922
KS11032013M5	2	C	M	CM5	0	0	0	0.658156	0.617409	0.132528	0.884637	0.677669	0.939512	0.742765	1.12754	3.12581	1.48259	0.0803671	1.72799	1.88475	3.99891	0.600029	2.1772	3.41316	7.47496	11.8025	4.34187	4.22931	4.79512	2.0113	2.49048	7.52887	3.01491	1.81885	1.86195	2.32991	2.83694	5.64302	2.78566	1.38252	1.61113	3.08003	3.54148	7.10175	10.968	10.7692	14.6873	3.46319	13.2572
E1S18032013F1	2	E1	F	E1F1	50	39	50	0.6811	0.690072	0.151445	1.00891	0.761989	1.07359	0.867132	1.384	3.68759	1.59259	0.0837862	1.71687	1.90287	4.01343	0.621829	2.29407	4.20436	9.01268	14.6635	5.07081	4.61306	5.23798	2.20053	2.74146	8.06286	3.20483	1.8885	1.97973	2.55268	3.10311	6.14592	2.93194	1.45277	1.72532	3.36888	4.09514	9.03758	12.8656	13.4777	17.6866	3.87011	14.9025
E1S18032013F2	2	E1	F	E1F2	50	28	0	0.682544	0.661672	0.144019	0.978948	0.731683	1.00753	0.800926	1.25269	3.51502	1.55571	0.0823181	1.72983	1.9033	4.019	0.617227	2.23586	3.76349	8.5999	14.1844	4.83282	4.45614	5.00245	2.10267	2.61583	7.87895	3.15007	1.84705	1.91496	2.46043	3.00155	6.00257	2.91087	1.43882	1.69388	3.21028	3.77578	8.03082	12.967	13.3354	17.2984	3.71253	14.0361
E1S18032013F3	2	E1	F	E1F3	50	31	0	0.626606	0.612643	0.134148	0.915224	0.68536	0.947511	0.759007	1.17949	3.5612	1.55205	0.0798021	1.62917	1.77227	3.72988	0.572297	2.07451	3.36257	8.28153	16.403	4.82139	4.44432	4.94454	2.04835	2.53561	7.85635	3.13737	1.78033	1.82588	2.4125	2.99762	6.06403	2.94522	1.45888	1.70418	3.18684	3.57039	7.31696	12.9796	15.2296	20.2332	4.08467	16.0737
E1S18032013F4	2	E1	F	E1F4	50	16	0	0.677221	0.655413	0.146093	0.967892	0.72692	1.00871	0.806548	1.27937	3.46589	1.53096	0.0809828	1.69886	1.87436	3.9598	0.607339	2.22385	3.90133	8.59842	13.1252	4.76306	4.42399	5.02009	2.10331	2.62821	7.82257	3.10106	1.8508	1.92251	2.43418	2.96721	5.88856	2.81148	1.37974	1.6257	3.15139	3.80962	8.43092	12.5787	12.3844	16.2776	3.56511	14.0756
E1S18032013F5	2	E1	F	E1F5	50	26	0	0.668307	0.67093	0.148723	1.00031	0.746464	1.0396	0.830171	1.31254	3.6795	1.56874	0.0815769	1.67129	1.82831	3.8856	0.60266	2.20468	3.83924	8.79885	15.1345	5.0036	4.54069	5.09346	2.13333	2.65352	7.97462	3.15946	1.85643	1.93217	2.49973	3.06385	6.12651	2.94511	1.46397	1.72913	3.30557	3.91814	8.56238	13.2332	14.0062	18.6533	3.93836	13.6067
E1S18032013M1	2	E1	M	E1M1	50	42	0	0.640435	0.630057	0.137494	0.934163	0.688926	0.957534	0.757479	1.16076	3.5381	1.51492	0.0798202	1.61717	1.76356	3.72751	0.573728	2.0733	3.28412	8.49919	15.4682	5.05417	4.5142	4.95693	2.03631	2.50913	7.73779	3.04499	1.75565	1.80428	2.35212	2.91429	5.82591	2.83734	1.40763	1.66099	3.11049	3.4824	7.1769	14.3331	15.4251	21.6522	4.52097	14.3382
E1S18032013M2	2	E1	M	E1M2	50	46	0	0.686505	0.682364	0.14907	0.996628	0.73942	1.02124	0.813094	1.2559	3.53283	1.57186	0.0831673	1.72942	1.92042	4.052	0.623057	2.25412	3.68287	8.31604	14.3816	4.98397	4.56399	5.10713	2.10277	2.60301	7.86312	3.13351	1.83214	1.88626	2.45282	2.987	5.9557	2.87648	1.42398	1.68154	3.18668	3.65489	7.7825	12.6457	13.3606	18.2389	3.84487	12.2316
E1S18032013M3	2	E1	M	E1M3	50	48	0	0.689576	0.669651	0.145797	0.966997	0.726828	1.00587	0.799745	1.23601	3.45962	1.54809	0.0822549	1.71183	1.87631	3.97596	0.609212	2.19722	3.59109	8.20136	13.7502	4.84586	4.41831	4.98112	2.09897	2.60101	7.76833	3.10549	1.85628	1.91822	2.4001	2.92951	5.84028	2.81016	1.38762	1.63985	3.13276	3.57197	7.49178	12.5645	12.8517	17.9442	3.90333	11.3887
E1S18032013M4	2	E1	M	E1M4	50	21	0	0.643907	0.618633	0.136766	0.908583	0.679813	0.938118	0.746468	1.15472	3.39734	1.51753	0.0804638	1.67364	1.82535	3.86513	0.586983	2.12511	3.36285	8.08558	14.6923	4.87509	4.42932	4.91601	2.03066	2.52069	7.70559	3.094	1.7982	1.85265	2.38007	2.91916	5.8425	2.8406	1.40041	1.64638	3.12016	3.46315	6.97377	12.8787	14.031	19.9682	4.22788	13.7769
E1S18032013M5	2	E1	M	E1M5	50	40	0	0.673826	0.668801	0.146503	0.981627	0.726528	1.0032	0.801963	1.25323	3.52574	1.5474	0.0818403	1.6758	1.84368	3.9083	0.601111	2.19224	3.69459	8.50442	14.1656	4.95642	4.45711	4.99068	2.07719	2.5956	7.82652	3.10728	1.82737	1.902	2.44487	2.97752	5.91488	2.85468	1.40803	1.66395	3.16767	3.67946	8.00368	13.0618	13.202	18.521	4.03083	13.9078
E2S18032013F1	2	E2	F	E2F1	15	4	0	0.610075	0.582837	0.124531	0.838312	0.637268	0.886386	0.699321	1.07274	3.00061	1.42838	0.0769115	1.62982	1.80161	3.89332	0.596415	2.17946	3.43473	7.25107	12.9069	4.7893	4.4953	4.96622	2.02921	2.46723	7.37041	2.93372	1.73867	1.77738	2.22795	2.72585	5.46486	2.71795	1.37429	1.65433	3.27642	3.84092	7.50033	11.4897	13.0342	21.4116	4.96998	13.9107
E2S18032013F2	2	E2	F	E2F2	15	4	0	0.666605	0.647468	0.141005	0.939992	0.697578	0.958571	0.749993	1.13952	3.13161	1.51165	0.0818814	1.74968	1.94311	4.2473	0.653372	2.37186	3.7093	7.4896	12.6107	4.76277	4.5352	5.04806	2.0914	2.58328	7.7099	3.11221	1.83811	1.88396	2.37283	2.86948	5.72793	2.83955	1.42464	1.70242	3.33886	3.87423	7.50725	10.8229	11.3525	17.2361	3.96922	12.8208
E2S18032013F3	2	E2	F	E2F3	15	5	0	0.616202	0.596006	0.127791	0.863724	0.646686	0.892076	0.703886	1.08869	3.01727	1.45134	0.0776128	1.64448	1.80138	3.87086	0.596385	2.20091	3.61945	7.44486	13.3259	4.95706	4.49777	4.921	2.01327	2.47082	7.37367	2.96631	1.74194	1.77489	2.23549	2.72498	5.46449	2.72095	1.37332	1.64475	3.23794	3.87406	7.75146	11.8063	13.5308	22.4827	5.11517	17.5936
E2S18032013F4	2	E2	F	E2F4	15	9	0	0.696531	0.669488	0.143187	0.980923	0.727323	0.994836	0.785496	1.17617	3.12605	1.53628	0.0839048	1.79489	1.98075	4.25607	0.648896	2.36023	3.74852	7.14705	11.9207	4.62181	4.36099	4.93974	2.0592	2.55409	7.58931	3.09325	1.83478	1.87656	2.3578	2.83907	5.62977	2.7623	1.37537	1.61579	3.05813	3.57624	7.09467	9.54049	10.1311	14.9144	3.38887	13.952
E2S18032013F5	2	E2	F	E2F5	15	6	0	0.630725	0.603801	0.129933	0.876906	0.663512	0.908155	0.713763	1.08517	3.02729	1.44604	0.0777313	1.64903	1.79241	3.81368	0.580447	2.12875	3.37473	7.0476	12.6383	4.64161	4.32882	4.7924	1.95084	2.37067	7.15409	2.8905	1.69859	1.7311	2.2022	2.68405	5.37288	2.64848	1.32453	1.56448	3.00311	3.4868	6.84503	10.7055	12.0652	19.1366	4.35134	15.9908
E2S18032013M1	2	E2	M	E2M1	15	6	0	0.605663	0.572537	0.12176	0.827244	0.6245	0.871225	0.685096	1.05921	2.92443	1.39426	0.0753084	1.62205	1.77781	3.78273	0.579995	2.11835	3.49062	7.30752	12.1306	4.76411	4.38993	4.81839	1.9491	2.36832	7.04785	2.83473	1.67436	1.70791	2.16449	2.63662	5.27821	2.63012	1.32953	1.59055	3.12765	3.76869	7.97686	11.8475	12.6241	20.9944	4.96455	14.7533
E2S18032013M2	2	E2	M	E2M2	15	9	0	0.596597	0.563054	0.122395	0.825674	0.625449	0.850859	0.669542	1.0468	3.028	1.39985	0.0749437	1.59086	1.74229	3.73369	0.574139	2.09288	3.39242	7.73519	13.1397	4.83402	4.46272	4.8341	1.96166	2.40406	7.3015	2.92947	1.70034	1.72838	2.22028	2.72053	5.46711	2.70722	1.36007	1.61336	3.12945	3.71663	7.75925	13.0043	13.629	21.4766	4.98034	16.8141
E2S18032013M3	2	E2	M	E2M3	15	10	0	0.636429	0.59493	0.129184	0.870484	0.657582	0.916066	0.723741	1.11455	3.18596	1.45453	0.0788025	1.67167	1.84293	3.91115	0.589848	2.17529	3.44755	7.87236	13.0651	4.69571	4.46486	4.89766	1.97529	2.41503	7.35845	2.92574	1.70314	1.73984	2.23581	2.7593	5.57081	2.77203	1.39197	1.66121	3.22058	3.79287	7.81907	12.9311	13.5073	20.2407	4.5537	13.0916
E2S18032013M4	2	E2	M	E2M4	15	13	0	0.603324	0.577882	0.122045	0.83349	0.635272	0.879745	0.689253	1.05547	3.04635	1.42179	0.0773064	1.64353	1.81366	3.88274	0.593146	2.16357	3.46712	7.61275	12.5302	4.69396	4.44763	4.86756	1.98621	2.43243	7.35049	2.93656	1.72667	1.76042	2.23883	2.74995	5.51713	2.75893	1.39228	1.66315	3.27652	3.85034	7.8472	12.7715	13.0277	19.8183	4.77379	16.1581
E2S18032013M5	2	E2	M	E2M5	15	6	0	0.635559	0.609473	0.129702	0.876002	0.652575	0.907086	0.71428	1.09256	3.00353	1.43496	0.0782612	1.67747	1.84384	3.9243	0.59694	2.18328	3.49362	7.23817	11.9302	4.63541	4.37442	4.85733	1.96516	2.40103	7.19939	2.91551	1.71571	1.74806	2.23584	2.70668	5.39297	2.67405	1.34159	1.59735	3.12337	3.71959	7.6415	11.3916	11.6195	18.1213	4.33517	15.3299
KS25032013F1	4	C	F	CF1	0	0	0	0.656348	0.637445	0.135417	0.921559	0.695735	0.95609	0.740932	1.11412	3.01806	1.49891	0.0820977	1.75786	1.9494	4.19934	0.640826	2.34016	3.64593	6.93434	11.8314	4.69121	4.42666	4.89212	1.99086	2.43432	7.27025	2.99467	1.74124	1.76186	2.26529	2.74408	5.4894	2.7442	1.38478	1.64497	3.21891	3.81473	7.1577	9.6196	10.3651	17.0978	4.09537	15.5857
KS25032013F2	4	C	F	CF2	0	0	0	0.651822	0.620696	0.132082	0.893573	0.681008	0.958123	0.759104	1.15538	3.11306	1.49448	0.0805389	1.72986	1.89236	4.00399	0.601868	2.19283	3.48178	7.10666	11.8926	4.44994	4.28438	4.86295	1.9992	2.43488	7.24776	2.92346	1.74456	1.79657	2.26717	2.76394	5.5265	2.73153	1.3615	1.60641	3.10023	3.62177	6.77637	9.5973	10.387	15.5834	3.67549	14.8464
KS25032013F3	4	C	F	CF3	0	0	0	0.672084	0.636266	0.133154	0.915723	0.696951	0.961679	0.7631	1.16379	3.07056	1.51894	0.082414	1.76649	1.92972	4.10912	0.618779	2.25976	3.61613	6.96408	11.7137	4.54926	4.3576	4.95335	2.0128	2.44879	7.25784	2.96837	1.76157	1.79554	2.2871	2.76814	5.52695	2.72387	1.36686	1.61795	3.11324	3.70126	6.96421	9.12425	10.1033	15.6283	3.67756	12.9759
KS25032013F4	4	C	F	CF4	0	0	0	0.661928	0.620889	0.134607	0.900362	0.691676	0.958921	0.756252	1.15705	3.11522	1.49949	0.0814325	1.75417	1.90548	4.04438	0.609765	2.22276	3.5847	7.1936	11.5891	4.40028	4.2505	4.82937	1.97988	2.42178	7.25108	2.96021	1.74422	1.79068	2.29772	2.79466	5.56609	2.7227	1.34726	1.56871	3.01425	3.5943	7.0461	9.21698	9.74094	14.1623	3.28073	14.6194
KS25032013F5	4	C	F	CF5	0	0	0	0.694208	0.65332	0.140165	0.935191	0.725527	1.0182	0.80164	1.21474	3.38281	1.60799	0.0865031	1.83444	2.00829	4.1412	0.623277	2.2735	3.65477	7.72761	13.0688	4.66732	4.44133	4.99691	2.04816	2.51136	7.61671	3.03988	1.81131	1.85691	2.37008	2.90762	5.84957	2.89148	1.43362	1.66601	3.20075	3.7076	7.08169	10.4544	11.2907	16.9126	3.86287	15.8418
KS25032013M2	4	C	M	CM2	0	0	0	0.657647	0.616893	0.130962	0.880486	0.681531	0.953662	0.743022	1.14815	3.05687	1.47327	0.0803603	1.72058	1.86008	3.92531	0.588732	2.13098	3.44619	7.19973	10.8927	4.29332	4.1599	4.70052	1.92655	2.36931	7.09342	2.9079	1.72245	1.77336	2.27628	2.74948	5.46552	2.68274	1.34287	1.56139	2.97142	3.53528	7.25316	9.84646	9.76854	14.2319	3.43601	11.4676
KS25032013M3	4	C	M	CM3	0	0	0	0.677154	0.634274	0.135197	0.906832	0.697664	0.977506	0.773054	1.18464	3.19675	1.53225	0.0834349	1.79021	1.93331	4.07126	0.608282	2.20735	3.55321	7.58715	11.3532	4.40584	4.23045	4.80945	1.99227	2.45804	7.41238	3.01499	1.80735	1.86085	2.3541	2.84915	5.65537	2.76645	1.37511	1.59146	3.01318	3.56177	7.50963	10.6168	9.96556	14.1024	3.32797	13.4498
KS25032013M4	4	C	M	CM4	0	0	0	0.656306	0.617603	0.134171	0.882134	0.678444	0.962663	0.755882	1.16934	3.09253	1.50521	0.082182	1.74488	1.88141	3.9565	0.592846	2.15237	3.55059	7.2805	11.0943	4.41593	4.26881	4.84774	1.98467	2.42119	7.19133	2.90006	1.75334	1.81735	2.30645	2.78353	5.51818	2.70738	1.35544	1.58201	3.04992	3.6445	7.5041	9.65909	9.70417	14.3605	3.46778	12.6444
KS25032013M5	4	C	M	CM5	0	0	0	0.628403	0.598842	0.127468	0.850024	0.649694	0.916048	0.725804	1.11875	3.15076	1.45721	0.0790771	1.68126	1.82318	3.87057	0.579092	2.09419	3.34496	7.68059	12.0487	4.40739	4.23529	4.76189	1.98201	2.44027	7.40501	2.9671	1.77194	1.83236	2.34301	2.85706	5.6926	2.76954	1.37017	1.59347	3.01256	3.44763	7.21301	11.3615	10.8545	15.0176	3.41514	10.4295
E1S02042013F2	4	E1	F	E1F2	50	28	1100	0.661042	0.657293	0.144455	0.961209	0.725839	1.02147	0.803614	1.26953	3.61731	1.58563	0.0835467	1.74073	1.938	3.94852	0.607573	2.22046	3.80489	8.61659	14.9884	4.81317	4.48476	4.99971	2.07565	2.57974	7.89523	3.14433	1.82416	1.86594	2.43916	3.03621	6.10588	2.94906	1.44474	1.69496	3.2739	3.83958	8.15603	12.3535	13.2578	17.2965	3.74637	18.2608
E1S02042013F3	4	E1	F	E1F3	50	31	1000	0.617857	0.603826	0.133481	0.89863	0.675587	0.940355	0.763189	1.209	3.59769	1.62782	0.083151	1.68481	1.8036	3.72339	0.570864	2.09084	3.56104	8.44375	17.8436	5.32635	4.59277	5.05412	2.07685	2.56072	7.90175	3.22508	1.80656	1.83352	2.44477	3.0573	6.279	3.06469	1.5152	1.78736	3.35982	3.79821	7.90806	12.868	15.2376	22.8795	4.78576	16.119
E1S02042013F4	4	E1	F	E1F4	50	16	950	0.67737	0.65674	0.144667	0.959289	0.731691	1.01857	0.816659	1.28549	3.49951	1.54339	0.0823756	1.71915	1.8845	3.9025	0.595191	2.1901	3.87245	8.5318	13.5267	4.65663	4.3821	4.90767	2.0271	2.5117	7.59531	3.04802	1.77331	1.82078	2.40296	2.9518	5.90955	2.84379	1.39912	1.64061	3.15061	3.80031	8.52655	11.9552	12.1349	15.667	3.36687	12.5613
E1S02042013F5	4	E1	F	E1F5	50	26	1200	0.646902	0.649436	0.141163	0.976548	0.728324	1.02371	0.824579	1.31977	3.74866	1.61052	0.0828029	1.68415	1.85275	3.8292	0.592452	2.17685	3.89377	9.04951	16.5279	5.06714	4.58275	5.11289	2.12348	2.64124	8.05292	3.2041	1.84415	1.89799	2.52051	3.11422	6.31452	3.03228	1.50137	1.76403	3.37613	3.99402	8.68544	13.2393	14.6812	19.178	3.98805	15.238
E1S02042013M1	4	E1	M	E1M1	50	42	1550	0.62549	0.613504	0.132687	0.901142	0.677927	0.950253	0.751385	1.16528	3.57254	1.55561	0.0802541	1.64059	1.7632	3.70781	0.566058	2.05783	3.2431	8.39018	16.5815	5.07328	4.57837	5.00735	2.07224	2.55248	7.90606	3.14271	1.8231	1.86898	2.39966	2.99699	6.07504	2.95273	1.45249	1.69298	3.18774	3.44819	6.963	13.3187	14.8105	20.1335	4.23332	10.9542
E1S02042013M2	4	E1	M	E1M2	50	46	1650	0.642388	0.62811	0.136915	0.922604	0.705287	0.967608	0.763907	1.16998	3.5151	1.59589	0.0837189	1.69993	1.86616	3.81352	0.582067	2.12085	3.26927	8.03653	15.9923	5.24587	4.58999	4.96355	2.02681	2.49508	7.74457	3.09871	1.76812	1.79145	2.3502	2.91497	5.93615	2.89951	1.43415	1.68657	3.18475	3.434	6.87002	12.746	13.9838	21.3224	4.5378	12.6409
E1S02042013M3	4	E1	M	E1M3	50	48	1550	0.683033	0.656232	0.143651	0.982152	0.727849	1.01001	0.805065	1.20247	3.5281	1.62103	0.0860994	1.77092	1.98597	4.05912	0.623686	2.24797	3.43913	8.06353	15.2328	5.02735	4.56194	4.98942	2.04488	2.52818	7.87589	3.16329	1.81133	1.84918	2.4014	2.97674	5.99317	2.9443	1.4621	1.71225	3.2561	3.58102	7.06489	12.5163	13.4298	19.36	4.09954	13.6203
E1S02042013M4	4	E1	M	E1M4	50	21	1150	0.651619	0.630765	0.138347	0.922642	0.700868	0.969582	0.770296	1.17424	3.64426	1.65635	0.0879499	1.78652	1.93599	3.99473	0.609369	2.20102	3.34844	8.24993	17.2794	5.53023	4.83533	5.21885	2.1309	2.61499	8.14216	3.2811	1.85974	1.88562	2.44736	3.06294	6.2369	3.0528	1.50523	1.76488	3.28075	3.55108	6.95882	13.2787	15.1901	23.1041	4.8552	13.3556
E1S02042013M5	4	E1	M	E1M5	50	40	1550	0.656702	0.645136	0.139061	0.956858	0.728845	1.00741	0.798433	1.21937	3.69623	1.65057	0.086164	1.76049	1.91057	3.91956	0.594845	2.18024	3.42247	8.46312	16.8823	5.36066	4.7561	5.15836	2.11636	2.62341	8.13165	3.24927	1.84924	1.88106	2.46591	3.0653	6.23848	3.0364	1.49036	1.74434	3.24459	3.62835	7.21102	13.1758	14.522	20.5215	4.35883	15.3457
E2S02042013F1	4	E2	F	E2F1	15	4	450	0.668425	0.634055	0.137476	0.919513	0.695447	0.962971	0.76086	1.16289	3.14768	1.49286	0.0809991	1.73056	1.89135	4.07285	0.618876	2.25061	3.62959	7.33324	12.6121	4.69258	4.39735	4.9459	2.04076	2.50301	7.45	3.00265	1.7826	1.83263	2.31326	2.80826	5.61325	2.74286	1.37249	1.62367	3.14816	3.64457	7.35145	10.3553	11.8265	17.643	3.95335	12.8052
E2S02042013F2	4	E2	F	E2F2	15	4	600	0.7548	0.71452	0.152617	1.01478	0.780678	1.0992	0.882926	1.34119	3.24083	1.63129	0.089585	1.90134	2.06099	4.30162	0.64384	2.35392	4.11575	6.9687	10.813	4.49763	4.2906	4.99545	2.06354	2.52561	7.35135	3.01241	1.84451	1.93509	2.42538	2.89471	5.69199	2.75361	1.36658	1.6012	3.05401	3.73833	7.13826	7.81404	8.05394	11.4107	2.73502	9.62511
E2S02042013F3	4	E2	F	E2F3	15	5	850	0.665098	0.651647	0.139917	0.945816	0.713039	0.980342	0.780701	1.22677	3.40932	1.55729	0.0834054	1.75251	1.92704	4.09441	0.625636	2.29881	3.88848	8.34568	13.887	4.82322	4.53162	5.03511	2.07037	2.5563	7.72747	3.0939	1.79786	1.84386	2.39985	2.93675	5.93409	2.89386	1.43276	1.6934	3.26874	3.85522	8.22831	12.0758	12.8428	17.9807	3.90464	14.2153
E2S02042013F4	4	E2	F	E2F4	15	9	900	0.676952	0.653912	0.140922	0.948866	0.726681	0.998861	0.796333	1.25779	3.42795	1.56634	0.0831674	1.76658	1.94129	4.05962	0.614125	2.27131	3.91859	8.22061	13.1543	4.66639	4.46194	5.01611	2.05793	2.53153	7.62834	3.05392	1.79666	1.84318	2.39913	2.93166	5.8926	2.85372	1.41039	1.64842	3.14762	3.8304	8.20816	11.2254	11.4811	15.2541	3.422	13.1258
E2S02042013F5	4	E2	F	E2F5	15	6	850	0.706481	0.678714	0.146443	0.989732	0.761522	1.0555	0.846935	1.31125	3.51402	1.63903	0.0873097	1.84161	2.0173	4.18545	0.629269	2.31026	3.94203	8.13725	13.3117	4.70006	4.49728	5.11222	2.09474	2.57757	7.72058	3.11321	1.82417	1.88353	2.42606	2.96924	5.99117	2.91027	1.44441	1.67961	3.23327	3.81613	7.84225	10.7835	11.3594	15.2777	3.39107	13.5736
E2S02042013M1	4	E2	M	E2M1	15	6	600	0.687752	0.655169	0.141948	0.93525	0.716482	1.00382	0.792356	1.21854	3.35318	1.55843	0.08398	1.79487	1.9316	4.08219	0.610622	2.2068	3.57859	7.91029	12.0768	4.45365	4.34229	4.88882	2.01556	2.48233	7.52027	3.02112	1.80474	1.86854	2.38439	2.90306	5.78229	2.80818	1.3844	1.60417	3.01494	3.50359	7.54752	11.0424	10.5983	13.8457	3.19259	10.1591
E2S02042013M2	4	E2	M	E2M2	15	9	1000	0.644846	0.618916	0.134305	0.911077	0.68181	0.943001	0.745822	1.1626	3.31519	1.52213	0.0817923	1.73251	1.88712	3.99756	0.609438	2.20526	3.64265	8.30393	13.3715	4.84155	4.53376	4.95545	2.03453	2.51543	7.64794	3.10648	1.80631	1.85389	2.39885	2.92467	5.88009	2.86733	1.41415	1.66303	3.1618	3.72383	8.05655	12.2446	11.9925	17.0376	3.84978	12.1355
E2S02042013M3	4	E2	M	E2M3	15	10	650	0.763892	0.721881	0.156068	1.03461	0.790528	1.09259	0.865107	1.31662	3.43062	1.68033	0.0911223	1.94861	2.12359	4.42539	0.662976	2.39505	3.87753	7.53002	11.7488	4.5728	4.37352	4.98544	2.03674	2.51522	7.57821	3.12306	1.833	1.8783	2.42855	2.9419	5.85431	2.8608	1.41815	1.6334	3.06032	3.63722	7.42197	9.38962	9.24695	12.6286	2.89949	11.4083
E2S02042013M4	4	E2	M	E2M4	15	13	1250	0.742308	0.691462	0.14578	1.01806	0.760187	1.06973	0.841817	1.27083	3.41816	1.61591	0.088295	1.86836	2.09297	4.32126	0.65212	2.37268	3.81474	7.9728	12.4293	4.6732	4.47544	4.98382	2.03943	2.52175	7.67471	3.11539	1.82374	1.87503	2.39735	2.93947	5.875	2.87217	1.42238	1.6607	3.16156	3.70865	7.85204	11.2729	10.8096	14.4151	3.3545	12.2548
E2S02042013M5	4	E2	M	E2M5	15	6	1250	0.767631	0.729342	0.159983	1.06785	0.825997	1.1251	0.87599	1.32337	3.48143	1.71288	0.0926497	1.96807	2.24999	4.48506	0.675612	2.45267	3.75431	7.40479	12.083	4.65864	4.5027	5.08138	2.07003	2.53192	7.69667	3.17083	1.85729	1.90429	2.43324	2.96914	5.89534	2.89229	1.43516	1.6686	3.15441	3.64963	7.05748	9.35758	9.26851	12.6198	2.9742	11.7044
KS08042013F1	6	C	F	CF1	0	0	0	0.67129	0.634177	0.135975	0.9142	0.700618	0.979002	0.770693	1.16661	3.11314	1.49841	0.081173	1.72049	1.86703	3.88566	0.576355	2.09743	3.35816	6.76647	11.6578	4.45302	4.12195	4.75697	1.964	2.39515	7.13401	2.85608	1.73239	1.78849	2.2436	2.71694	5.36236	2.62329	1.30951	1.51867	3.04804	3.36934	6.18823	8.74808	9.71857	15.618	3.48262	14.617
KS08042013F2	6	C	F	CF2	0	0	0	0.714631	0.680857	0.142641	0.968581	0.750225	1.03601	0.824412	1.23806	3.27863	1.5901	0.0859431	1.83963	2.00971	4.13781	0.614357	2.23555	3.58269	7.08129	11.6713	4.51408	4.24394	4.91763	2.04097	2.49971	7.39929	2.97217	1.80003	1.86745	2.3302	2.82502	5.57895	2.73803	1.36124	1.56976	3.0987	3.51526	6.47838	8.83845	9.42937	14.5839	3.32602	15.0672
KS08042013F3	6	C	F	CF3	0	0	0	0.764697	0.710726	0.15193	1.0144	0.781193	1.07951	0.863966	1.27596	3.18472	1.62502	0.0885405	1.89759	2.08577	4.31461	0.641812	2.31632	3.67868	6.50759	10.904	4.47691	4.20884	4.92058	2.01058	2.45479	7.23336	2.98007	1.8048	1.85482	2.32194	2.77875	5.44936	2.67482	1.34129	1.56583	3.01892	3.43707	6.32118	7.59724	8.44227	13.4459	3.03549	12.9155
KS08042013F4	6	C	F	CF4	0	0	0	0.691831	0.653039	0.138868	0.93832	0.718965	1.00368	0.7965	1.20907	3.20036	1.55052	0.0840008	1.78385	1.93492	4.06806	0.60295	2.2034	3.5033	7.05767	12.1523	4.62406	4.32272	4.95241	2.03745	2.50113	7.42875	2.98192	1.80667	1.86229	2.33126	2.83593	5.62753	2.75662	1.37859	1.60025	3.04683	3.49224	6.52137	8.95148	10.3671	14.9932	3.39616	12.3347
KS08042013F5	6	C	F	CF5	0	0	0	0.675264	0.639742	0.136023	0.906954	0.696122	0.980905	0.781229	1.2007	3.21904	1.53004	0.0832853	1.76802	1.90468	4.02387	0.601478	2.18462	3.58362	7.48821	11.8374	4.44259	4.2323	4.89592	2.04751	2.52167	7.54323	3.02333	1.83941	1.90538	2.37548	2.88299	5.7216	2.77558	1.37049	1.59084	3.02446	3.50858	6.8457	9.43934	9.6651	14.0163	3.19752	11.6169
KS08042013M1	6	C	M	CM1	0	0	0	0.691664	0.652522	0.139236	0.931686	0.705897	0.982981	0.774935	1.16763	2.93673	1.50913	0.0828893	1.78899	1.9454	4.11263	0.613209	2.22042	3.61817	6.47572	10.184	4.42303	4.10782	4.69279	1.93351	2.3784	7.07505	2.94418	1.76313	1.81339	2.29894	2.73047	5.37766	2.63148	1.31544	1.53349	2.98083	3.61079	6.92356	7.97324	8.22377	13.7738	3.29035	13.7214
KS08042013M2	6	C	M	CM2	0	0	0	0.67109	0.638283	0.136659	0.902376	0.700801	0.981013	0.771761	1.17714	3.14741	1.514	0.0828694	1.77185	1.92495	4.03801	0.597678	2.16548	3.46494	7.28196	11.3547	4.38127	4.21648	4.8385	2.00131	2.46452	7.37546	2.95894	1.80225	1.86462	2.3322	2.80593	5.56252	2.71399	1.35143	1.56754	2.94653	3.44332	7.06127	9.78932	9.85418	14.1843	3.25632	12.6417
KS08042013M3	6	C	M	CM3	0	0	0	0.708199	0.666462	0.143262	0.936115	0.72222	1.0125	0.802548	1.20848	3.22882	1.5568	0.0845312	1.80925	1.95887	4.0516	0.601374	2.16494	3.53759	7.40966	11.1284	4.36971	4.15328	4.7556	1.97814	2.44935	7.32	2.93083	1.7927	1.86094	2.32961	2.81296	5.53796	2.71791	1.3536	1.55587	3.10609	3.52449	7.23129	10.0017	9.61897	13.748	3.16681	12.9028
KS08042013M4	6	C	M	CM4	0	0	0	0.660537	0.623448	0.131056	0.880117	0.678772	0.941166	0.742591	1.12015	3.09005	1.50118	0.0818669	1.75309	1.90312	4.03065	0.603729	2.21111	3.49905	7.28539	11.766	4.6735	4.30661	4.82854	1.9969	2.45754	7.33457	2.91346	1.76039	1.80197	2.22573	2.709	5.42846	2.72536	1.38285	1.62593	3.15098	3.7424	7.54566	11.1021	11.3793	19.1423	4.43062	15.595
KS08042013M5	6	C	M	CM5	0	0	0	0.733178	0.697697	0.14546	1.00139	0.757898	1.07571	0.841654	1.24623	3.36407	1.63358	0.0884555	1.87431	2.10296	4.26655	0.626301	2.28673	3.6371	7.54758	11.5372	4.46914	4.28331	4.91094	2.03715	2.51569	7.50019	3.01008	1.82749	1.87928	2.36314	2.864	5.68765	2.81074	1.40179	1.617	3.04118	3.57983	7.23079	10.0736	9.81509	13.7987	3.2427	12.6068
E1S15042013F1	6	E1	F	E1F1	50	39	2000	0.698095	0.693928	0.151066	1.02748	0.768394	1.08779	0.883202	1.39306	3.92266	1.6636	0.0860167	1.77907	2.0238	4.05308	0.624294	2.30396	3.973	9.35881	16.3233	4.94916	4.73852	5.26327	2.17588	2.68796	8.31662	3.24338	1.86402	1.92825	2.58047	3.20877	6.49099	3.13666	1.54782	1.81771	3.68346	4.12609	8.33895	13.1897	14.357	17.4291	3.66927	15.0374
E1S15042013F2	6	E1	F	E1F2	50	28	2850	0.678622	0.655508	0.139151	0.9479	0.7178	1.00131	0.806095	1.2706	3.56769	1.55985	0.0821391	1.70835	1.85698	3.82312	0.578815	2.12117	3.64048	8.39901	14.022	4.58588	4.36821	4.94528	2.04191	2.52271	7.66804	3.0464	1.78672	1.8406	2.40484	2.96493	5.95753	2.86158	1.40311	1.63539	3.13206	3.64312	7.74189	11.9441	12.3583	15.4931	3.3462	13.544
E1S15042013F3	6	E1	F	E1F3	50	31	1150	0.618329	0.610655	0.128934	0.890922	0.67347	0.945276	0.753615	1.18479	3.65292	1.59255	0.0822992	1.65221	1.78941	3.64998	0.55607	2.02486	3.32866	8.45067	17.7597	4.97009	4.47315	4.94583	2.04916	2.53483	7.94302	3.15324	1.80205	1.84077	2.40076	3.01973	6.19174	3.02724	1.49754	1.74675	3.31536	3.62945	7.38625	13.5068	16.212	22.074	4.39871	12.9522
E1S15042013F4	6	E1	F	E1F4	50	16	1150	0.691968	0.684559	0.147666	0.988674	0.748138	1.02499	0.828799	1.28484	3.61212	1.61472	0.0858125	1.78399	1.97491	4.05284	0.619296	2.27474	3.81978	8.39645	14.6139	5.0108	4.64091	5.20565	2.14837	2.65417	8.10508	3.19249	1.89303	1.95199	2.47088	3.0502	6.0818	2.93842	1.45681	1.70039	3.51262	3.92973	8.04891	11.8669	12.7257	17.044	3.57783	11.7079
E1S15042013F5	6	E1	F	E1F5	50	26	800	0.657113	0.651357	0.140592	0.956629	0.724248	1.00541	0.80994	1.29132	3.81311	1.61737	0.0826586	1.68627	1.85869	3.79607	0.581085	2.14687	3.72376	8.9413	16.8737	4.9979	4.62631	5.12185	2.11214	2.61432	8.06972	3.20157	1.82357	1.88571	2.50053	3.1341	6.35381	3.06268	1.5091	1.77758	3.52246	3.91978	8.22871	13.1424	14.6127	18.8481	3.87087	12.2577
E1S15042013M1	6	E1	M	E1M1	50	42	3000	0.625846	0.61689	0.133523	0.908209	0.687726	0.948315	0.755492	1.17649	3.69086	1.6102	0.0840488	1.70675	1.83935	3.86213	0.591224	2.14671	3.33607	8.7119	17.6575	5.52628	4.86248	5.24744	2.16648	2.68346	8.3376	3.3085	1.8776	1.92877	2.52103	3.12057	6.36104	3.09922	1.52722	1.78683	3.45374	3.69051	7.33373	14.4107	15.6697	21.9099	4.6636	16.5419
E1S15042013M2	6	E1	M	E1M2	50	46	1550	0.686677	0.663194	0.140291	0.956252	0.738989	1.01501	0.814312	1.21609	3.63993	1.62354	0.0858241	1.79274	1.97635	4.05271	0.612343	2.21636	3.3395	8.06487	15.1911	4.94895	4.68596	5.12449	2.06761	2.54773	7.87826	3.13317	1.80871	1.83934	2.40257	2.98035	6.0147	2.92893	1.44996	1.68494	3.21133	3.4482	6.69556	12.4645	12.9084	17.2037	3.75113	14.8457
E1S15042013M3	6	E1	M	E1M3	50	48	1950	0.663438	0.642983	0.139027	0.937503	0.711132	0.977645	0.774079	1.17503	3.44406	1.55998	0.0832561	1.72652	1.88843	3.97196	0.600748	2.17257	3.28766	7.78376	14.5259	4.94097	4.53216	4.99152	2.04469	2.52538	7.77646	3.0889	1.79369	1.83669	2.36564	2.89881	5.83656	2.84448	1.40531	1.63742	3.17572	3.39163	6.73745	11.9825	12.5361	18.0293	3.86224	14.5427
E1S15042013M4	6	E1	M	E1M4	50	21	650	0.650184	0.622216	0.133482	0.913345	0.690529	0.943053	0.743112	1.12556	3.43919	1.54787	0.0817877	1.69577	1.82949	3.86722	0.591328	2.13228	3.1779	7.78227	15.106	4.91679	4.48718	4.88608	2.0061	2.48905	7.74464	3.10796	1.78403	1.81446	2.34459	2.89666	5.86404	2.87549	1.4186	1.65779	3.22509	3.39126	6.54357	12.5973	13.4944	20.1277	4.27153	13.8663
E1S15042013M5	6	E1	M	E1M5	50	40	2300	0.664479	0.643481	0.13765	0.934596	0.716062	0.9853	0.778216	1.19214	3.48632	1.57107	0.0834549	1.7385	1.89297	3.94409	0.600139	2.1703	3.4012	8.09499	14.9858	5.26262	4.65909	5.04857	2.09246	2.58831	7.8296	3.13739	1.82378	1.87941	2.40276	2.96262	5.95714	2.88788	1.42212	1.66134	3.18484	3.48123	7.07549	12.0972	12.1878	17.6796	3.97261	13.9662
E2S15042013F1	6	E2	F	E2F1	15	4	1200	0.781629	0.73558	0.159386	1.06704	0.80332	1.13088	0.895197	1.34029	3.44435	1.68027	0.0926936	1.96883	2.1676	4.48129	0.670188	2.44493	3.88111	7.35224	11.7754	4.59492	4.42583	5.13452	2.13908	2.626	7.82378	3.16953	1.92079	1.97201	2.44985	2.95507	5.84704	2.85454	1.42131	1.64898	3.24094	3.62877	6.92841	9.14324	9.14722	12.6117	2.85986	11.0658
E2S15042013F2	6	E2	F	E2F2	15	4	1400	0.69138	0.664532	0.143963	0.954337	0.73343	1.01274	0.80551	1.23431	3.23057	1.54113	0.0838779	1.77808	1.94615	4.07832	0.614355	2.22994	3.66575	7.38103	11.9192	4.56083	4.34947	5.0009	2.06149	2.5296	7.48006	2.98539	1.81251	1.87216	2.34391	2.8209	5.58569	2.71058	1.35012	1.58825	3.2852	3.68579	7.20615	9.92177	10.6513	14.8728	3.38335	14.19
E2S15042013F3	6	E2	F	E2F3	15	5	1950	0.701953	0.678904	0.144473	0.979843	0.736821	1.0182	0.80374	1.23321	3.37064	1.55956	0.0838312	1.77954	1.95209	4.13593	0.626314	2.28591	3.65986	7.80962	12.9588	4.6146	4.39828	4.96425	2.07262	2.5752	7.73725	3.09843	1.84592	1.9073	2.40791	2.93211	5.80782	2.83317	1.40277	1.64028	3.36779	3.67884	7.26469	11.0986	11.4646	15.0875	3.39101	14.4194
E2S15042013F4	6	E2	F	E2F4	15	9	2300	0.720083	0.686966	0.148846	0.996373	0.750455	1.04651	0.826161	1.26401	3.41281	1.60753	0.0867965	1.82724	1.99847	4.16596	0.625459	2.28916	3.63874	7.69749	12.6689	4.48439	4.35716	4.96124	2.04497	2.51684	7.64663	3.06752	1.81587	1.86202	2.38804	2.91937	5.79832	2.81734	1.39348	1.62958	3.22487	3.58502	7.08227	10.7763	10.9864	14.2548	3.16195	13.8952
E2S15042013F5	6	E2	F	E2F5	15	6	2450	0.735928	0.69463	0.147818	1.00483	0.764636	1.06414	0.856366	1.30678	3.50442	1.64499	0.0884248	1.87201	2.06049	4.24393	0.630359	2.31594	3.77825	7.9253	12.6526	4.57052	4.40053	5.04621	2.09095	2.58599	7.76504	3.09253	1.87063	1.92623	2.43611	2.94535	5.88461	2.86505	1.41787	1.64957	3.30825	3.66817	7.42618	10.7069	10.8251	13.954	3.10386	12.4729
E2S15042013M1	6	E2	M	E2M1	15	6	1300	0.707753	0.67615	0.143537	0.9691	0.740656	1.0219	0.804723	1.21972	3.26319	1.56362	0.0857325	1.83181	2.00152	4.22835	0.630802	2.27929	3.63605	7.52312	11.2863	4.41989	4.31832	4.91125	2.04843	2.53542	7.58961	3.07274	1.85187	1.9034	2.39179	2.89391	5.72015	2.78258	1.38046	1.60011	3.1325	3.5375	7.38112	9.96764	9.49232	12.7597	2.99664	11.09
E2S15042013M2	6	E2	M	E2M2	15	9	400	0.709893	0.674267	0.144308	0.991509	0.74319	1.01488	0.791684	1.21055	3.30612	1.54986	0.0842041	1.77521	1.98815	4.08259	0.615721	2.23395	3.51555	7.65391	12.5516	4.65303	4.3365	4.76251	1.97212	2.44594	7.4631	3.02423	1.7913	1.82034	2.3242	2.84487	5.68472	2.788	1.38664	1.6252	3.27145	3.57841	7.32922	11.3807	11.0931	15.8397	3.6188	12.9082
E2S15042013M3	6	E2	M	E2M3	15	10	6550	0.72786	0.686575	0.148548	0.989689	0.761874	1.05061	0.82319	1.23572	3.33333	1.61293	0.0878859	1.85838	2.02817	4.25087	0.635845	2.30166	3.62505	7.51949	11.9556	4.56117	4.35491	4.91417	2.0257	2.49918	7.59339	3.08871	1.83872	1.88923	2.39538	2.89722	5.75139	2.80283	1.38724	1.61668	3.28815	3.57706	7.1743	10.1164	9.92915	13.9927	3.17762	12.0779
E2S15042013M4	6	E2	M	E2M4	15	13	3500	0.735355	0.714315	0.154679	1.03911	0.790889	1.10022	0.8529	1.28216	3.39515	1.63841	0.0903338	1.91038	2.13325	4.395	0.661304	2.41568	3.86842	7.7402	11.8452	4.71223	4.46937	5.00328	2.0804	2.57342	7.75485	3.14087	1.89585	1.9379	2.43975	2.96296	5.86407	2.86186	1.42564	1.66835	3.46361	3.83815	7.79091	10.5249	9.99461	13.8815	3.27835	12.9561
E2S15042013M5	6	E2	M	E2M5	15	6	3500	0.716373	0.684009	0.149313	0.989681	0.74945	1.04126	0.819537	1.24719	3.19503	1.57817	0.086619	1.83487	2.00268	4.22658	0.635266	2.30245	3.79066	7.23335	11.2779	4.56284	4.31048	4.91442	2.03735	2.49975	7.42635	3.04828	1.83533	1.89218	2.36541	2.84924	5.63226	2.74176	1.36884	1.60569	3.20205	3.72201	7.56619	9.19485	9.25396	13.632	3.2336	12.2022
KS22042013F1	8	C	F	CF1	0	0	0	0.729188	0.69645	0.147703	1.0063	0.771715	1.06029	0.829417	1.22138	3.29885	1.63034	0.0885183	1.90621	2.11468	4.36951	0.658768	2.3812	3.68758	7.12161	12.1682	4.75526	4.4791	5.06825	2.08981	2.53922	7.63561	3.05614	1.84444	1.9034	2.36847	2.85613	5.64318	2.81555	1.41276	1.66295	3.46889	3.76994	6.9162	9.85576	10.6295	16.4017	3.77978	13.7641
KS22042013F2	8	C	F	CF2	0	0	0	0.75774	0.71841	0.153285	1.02365	0.775272	1.08456	0.849132	1.26943	3.30298	1.64205	0.0900655	1.92799	2.10404	4.42212	0.657583	2.38118	3.67377	6.94883	11.7083	4.62335	4.37467	5.08946	2.10683	2.55799	7.63847	3.12287	1.89493	1.9478	2.4176	2.90795	5.74703	2.80172	1.39757	1.61493	3.06639	3.43422	6.36754	8.53592	9.22222	13.9945	3.10815	11.1081
KS22042013F3	8	C	F	CF3	0	0	0	0.734254	0.69879	0.148197	0.992195	0.757909	1.05703	0.831804	1.21918	3.1538	1.60077	0.0867491	1.86536	2.02877	4.26453	0.635559	2.31033	3.59345	6.55762	11.2702	4.5155	4.29067	4.97782	2.03826	2.4693	7.3546	3.00391	1.83211	1.89167	2.32958	2.78367	5.49645	2.73088	1.37122	1.59705	3.0388	3.47385	6.35468	8.35785	9.38577	14.7436	3.34939	11.3189
KS22042013F4	8	C	F	CF4	0	0	0	0.657262	0.624856	0.135149	0.889846	0.681214	0.951304	0.742343	1.11657	3.06437	1.47854	0.0809658	1.71193	1.86959	3.93286	0.593233	2.17257	3.42158	6.96719	12.5922	4.78154	4.3517	4.91264	2.0117	2.43253	7.23981	2.87668	1.7398	1.79526	2.22559	2.69968	5.37337	2.64892	1.33146	1.57832	3.13923	3.55913	6.95096	10.539	12.1163	20.775	4.60125	13.7806
KS22042013F5	8	C	F	CF5	0	0	0	0.69649	0.656516	0.138078	0.933474	0.710928	0.979125	0.774286	1.16594	3.13508	1.52353	0.0829754	1.76525	1.92299	4.03615	0.601173	2.17706	3.37871	6.86431	11.7111	4.36554	4.14797	4.74484	1.96035	2.40706	7.28559	2.94635	1.77283	1.81228	2.25204	2.73218	5.44198	2.68437	1.32978	1.55206	2.90658	3.30923	6.38609	9.44046	10.1661	15.3866	3.45208	12.4924
KS22042013M1	8	C	M	CM1	0	0	0	0.700589	0.657606	0.137586	0.927804	0.703398	1.00885	0.795985	1.20617	3.1505	1.53665	0.0842891	1.81216	1.96792	4.14042	0.612469	2.20042	3.55114	7.1262	10.6819	4.36413	4.20047	4.84397	2.01092	2.46572	7.3762	2.95778	1.8182	1.9054	2.37296	2.85603	5.60569	2.723	1.35832	1.5746	2.98179	3.44229	7.12578	9.18669	8.94166	12.8665	3.02987	8.99127
KS22042013M2	8	C	M	CM2	0	0	0	0.669711	0.631792	0.135695	0.902389	0.682346	0.956153	0.752805	1.15456	3.13698	1.49216	0.0826672	1.76046	1.90645	4.04808	0.604901	2.20167	3.55719	7.49044	11.5711	4.62671	4.32014	4.87597	2.00592	2.45602	7.34289	2.9395	1.78048	1.83307	2.30097	2.78019	5.53716	2.74184	1.37632	1.61536	3.10331	3.65784	7.68266	11.1353	10.9947	17.1981	3.98571	11.5479
KS22042013M3	8	C	M	CM3	0	0	0	0.756868	0.721196	0.147438	1.01643	0.789415	1.0581	0.819414	1.21774	3.33506	1.63471	0.0902895	1.89382	2.16053	4.28442	0.641555	2.32695	3.56469	7.35814	11.9017	4.66076	4.3228	4.83543	2.00841	2.47158	7.40955	3.00711	1.79386	1.83363	2.30145	2.8361	5.64258	2.8531	1.43168	1.64214	3.16769	3.59796	7.05953	11.1778	10.8818	17.1105	3.97421	12.8025
KS22042013M4	8	C	M	CM4	0	0	0	0.700314	0.656225	0.138043	0.921744	0.711739	1.00073	0.784094	1.19217	3.24516	1.55196	0.0839896	1.80007	1.96281	4.11533	0.60966	2.2085	3.49731	7.57594	11.4656	4.40168	4.25559	4.83659	2.00921	2.47254	7.49768	3.01648	1.82394	1.87824	2.35816	2.85459	5.67268	2.77473	1.37715	1.58436	2.95805	3.47187	7.20747	10.62	9.98558	14.0401	3.1953	10.3007
KS22042013M5	8	C	M	CM5	0	0	0	0.683394	0.645564	0.137459	0.909553	0.705946	0.9824	0.773757	1.18133	3.19013	1.52216	0.083168	1.77856	1.94838	4.13583	0.617848	2.22691	3.54582	7.56963	11.3936	4.44357	4.32034	4.87799	2.03235	2.49993	7.4992	3.0358	1.82181	1.8796	2.39021	2.88885	5.7368	2.80375	1.38671	1.61793	3.10394	3.62695	7.40709	10.4777	9.75852	13.4201	3.16962	9.41707
E1S29042013F1	8	E1	F	E1F1	50	39	6650	0.672394	0.652998	0.142788	0.962497	0.721356	0.999516	0.801112	1.24926	3.58762	1.56656	0.0819912	1.70487	1.8726	3.97951	0.608738	2.23816	3.74727	8.57171	14.9819	4.85152	4.52168	5.00952	2.08502	2.59404	7.93105	3.14172	1.81568	1.87283	2.43109	3.01314	6.06852	2.9352	1.44439	1.69958	3.29474	3.75669	7.8015	12.4475	13.4827	18.3404	3.89378	15.2212
E1S29042013F3	8	E1	F	E1F3	50	31	1900	0.617625	0.603014	0.133838	0.889	0.663123	0.91326	0.729349	1.11986	3.6098	1.60485	0.0807092	1.6365	1.75072	3.71767	0.572683	2.07279	3.24807	8.2354	18.3396	5.1619	4.57428	5.0195	2.06006	2.54557	8.02722	3.23667	1.80419	1.84501	2.43187	3.04922	6.25406	3.07318	1.52397	1.78645	3.3024	3.5736	6.98871	13.4466	16.598	24.4456	4.80019	12.8945
E1S29042013F4	8	E1	F	E1F4	50	16	1650	0.664045	0.637344	0.138205	0.931974	0.696572	0.972078	0.77624	1.21384	3.50003	1.52641	0.0796735	1.67457	1.83095	3.87197	0.587151	2.15155	3.61791	8.38732	14.8262	4.76475	4.4429	4.9701	2.04649	2.53027	7.77473	3.07093	1.79545	1.851	2.38711	2.94632	5.91835	2.85526	1.40542	1.64935	3.09624	3.62741	7.68277	12.587	14.219	19.4323	3.91023	11.6587
E1S29042013F5	8	E1	F	E1F5	50	26	1600	0.656217	0.65372	0.141297	0.947005	0.715506	0.994221	0.791713	1.25057	3.75241	1.62668	0.0833002	1.69666	1.85431	3.92071	0.60467	2.21392	3.68095	8.79453	17.0452	5.07414	4.64434	5.12091	2.1121	2.6137	8.14024	3.25799	1.84931	1.90372	2.50653	3.12214	6.35313	3.08491	1.52523	1.79929	3.38045	3.8299	7.91931	13.2024	15.0357	20.7978	4.2096	12.0889
E1S29042013M2	8	E1	M	E1M2	50	46	4250	0.638065	0.617973	0.132179	0.891581	0.678496	0.938947	0.741203	1.13209	3.30511	1.50345	0.080304	1.6656	1.81454	3.83984	0.5805	2.10914	3.28686	7.82728	14.856	5.22671	4.59655	5.00455	2.04095	2.49225	7.5546	2.99766	1.76684	1.81882	2.30416	2.81691	5.66578	2.76326	1.37786	1.63062	3.2284	3.48949	6.91771	12.5123	14.143	22.8745	4.88761	11.9465
E1S29042013M3	8	E1	M	E1M3	50	48	5100	0.615915	0.606621	0.134406	0.896458	0.653403	0.884935	0.68817	1.03144	3.1127	1.4715	0.0774386	1.58399	1.73839	3.79802	0.594879	2.15081	3.25282	7.36443	15.764	5.73213	4.69641	4.96423	2.0006	2.44991	7.38403	2.97536	1.68629	1.72915	2.21108	2.67867	5.4424	2.72904	1.39673	1.68058	3.31263	3.6064	6.77603	12.8578	15.4619	28.8308	6.24215	14.1169
E1S29042013M4	8	E1	M	E1M4	50	21	2850	0.683878	0.665407	0.14151	0.962288	0.712996	0.983308	0.773066	1.16707	3.43046	1.5539	0.0828653	1.74277	1.9146	4.08592	0.624408	2.25092	3.37859	7.87165	14.4671	4.89176	4.55106	4.99446	2.05558	2.54704	7.82428	3.13722	1.82463	1.87696	2.38938	2.92224	5.87498	2.8809	1.4299	1.68419	3.1659	3.49551	6.83265	12.5293	13.5052	19.9156	4.22751	11.1381
E1S29042013M5	8	E1	M	E1M5	50	40	9000	0.680489	0.673749	0.145653	1.00094	0.727346	0.966052	0.742753	1.10534	3.17514	1.48619	0.0801084	1.693	1.88332	4.12614	0.649896	2.34875	3.51525	7.55471	13.0548	4.90354	4.48463	4.83794	1.95653	2.42146	7.39243	2.96668	1.69544	1.74354	2.28137	2.75458	5.5309	2.77412	1.40222	1.69249	3.3567	3.88796	7.42029	12.4164	12.4757	19.6919	4.55742	14.5861
E2S29042013F1	8	E2	F	E2F1	15	4	1700	0.721469	0.683309	0.146032	0.966999	0.740028	1.02838	0.814375	1.24161	3.28386	1.56196	0.0849002	1.81767	1.97386	4.14936	0.621097	2.26089	3.66919	7.32453	11.7688	4.42897	4.30256	4.96426	2.05318	2.51924	7.52583	3.03223	1.84217	1.89507	2.36853	2.8598	5.66499	2.75035	1.36325	1.58788	2.99591	3.49859	7.09152	9.6273	10.0766	13.454	3.0398	10.5573
E2S29042013F2	8	E2	F	E2F2	15	4	2150	0.726249	0.688979	0.144827	0.979034	0.745047	1.04377	0.830229	1.26933	3.27546	1.58128	0.0857699	1.84465	2.0039	4.26683	0.640771	2.3161	3.75829	7.27423	11.8974	4.53907	4.35379	5.05708	2.11627	2.60194	7.74349	3.10647	1.9081	1.97718	2.42773	2.919	5.74901	2.77305	1.37386	1.60437	3.14475	3.59203	7.09636	9.20945	10.1474	13.6859	3.10223	10.589
E2S29042013F3	8	E2	F	E2F3	15	5	1250	0.752416	0.722079	0.154558	1.03241	0.784363	1.08319	0.86414	1.31509	3.4489	1.62759	0.087726	1.86647	2.03817	4.22435	0.63323	2.30439	3.79355	7.62864	12.1892	4.53015	4.36887	4.99005	2.0432	2.50529	7.56753	3.07227	1.83043	1.87932	2.41228	2.95149	5.82761	2.82234	1.39731	1.61872	3.05692	3.59423	7.32087	9.9975	10.3768	13.7042	3.04619	12.9949
E2S29042013F4	8	E2	F	E2F4	15	9	1150	0.677332	0.640428	0.136473	0.919859	0.697703	0.969677	0.770768	1.18301	3.19362	1.49653	0.0816115	1.72636	1.88893	4.00828	0.602667	2.20023	3.56222	7.40034	12.3035	4.56367	4.35161	4.91891	2.02197	2.47783	7.42104	2.96887	1.78029	1.83619	2.31769	2.81518	5.57369	2.71737	1.35061	1.58839	3.06285	3.62419	7.27969	10.5676	11.3788	16.5338	3.78458	14.8656
E2S29042013F5	8	E2	F	E2F5	15	6	1100	0.692321	0.652293	0.140894	0.947724	0.716292	0.989971	0.776096	1.1801	3.30669	1.53583	0.0820654	1.75275	1.92088	4.0668	0.615133	2.22903	3.48346	7.51341	13.0396	4.52668	4.3661	4.92328	2.02106	2.4914	7.59712	3.04794	1.79826	1.83736	2.34141	2.86145	5.72565	2.79797	1.38724	1.62277	3.09262	3.50148	6.94181	10.894	11.9894	16.3106	3.49336	11.571
E2S29042013M1	8	E2	M	E2M1	15	6	1350	0.666394	0.635455	0.135677	0.90457	0.690652	0.973638	0.763718	1.15767	3.09999	1.4835	0.0810054	1.73019	1.88594	3.99485	0.599006	2.17209	3.54095	7.31489	11.31	4.4427	4.27743	4.83247	1.97532	2.41915	7.20183	2.87563	1.73986	1.7977	2.25805	2.72984	5.42353	2.6681	1.33799	1.5725	3.03655	3.56881	7.71126	10.7928	10.9539	15.7273	3.72038	10.7481
E2S29042013M2	8	E2	M	E2M2	15	9	4500	0.604904	0.579279	0.124313	0.845848	0.636935	0.876543	0.695428	1.06518	3.1284	1.44219	0.0778704	1.63601	1.79637	3.79154	0.579515	2.12647	3.39796	7.8701	13.4708	4.94686	4.59053	4.91889	1.9836	2.43084	7.40142	2.9746	1.72602	1.76097	2.26844	2.76947	5.56476	2.7488	1.37406	1.62427	3.1362	3.65667	7.64019	13.1022	13.6212	21.6108	5.03164	13.8189
E2S29042013M3	8	E2	M	E2M3	15	10	1950	0.666771	0.629106	0.132836	0.894669	0.692226	0.958398	0.758918	1.16334	3.1724	1.49838	0.0813208	1.75269	1.92403	4.08183	0.615946	2.22961	3.56679	7.61233	11.9895	4.56707	4.3923	4.94368	2.03012	2.49037	7.50088	2.99019	1.79059	1.84682	2.31498	2.80923	5.62371	2.76772	1.38414	1.63345	3.17214	3.72707	7.70644	11.1751	11.3804	16.8276	3.93887	12.6341
E2S29042013M4	8	E2	M	E2M4	15	13	2300	0.655786	0.625479	0.133135	0.894553	0.684929	0.949457	0.745718	1.15165	3.17644	1.46693	0.080074	1.72121	1.87087	3.95424	0.596236	2.16602	3.52064	7.75961	11.7868	4.48675	4.3255	4.85266	1.98395	2.43021	7.34293	2.93648	1.74464	1.80045	2.29093	2.79048	5.56604	2.72984	1.35623	1.59468	3.06409	3.62264	7.86797	11.7509	11.4382	16.4407	3.76868	10.8597
E2S29042013M5	8	E2	M	E2M5	15	6	2300	0.721668	0.683732	0.14728	0.974223	0.749894	1.03109	0.819251	1.23784	3.28599	1.58348	0.0867064	1.87715	2.03517	4.3156	0.647185	2.344	3.77113	7.63139	11.5141	4.54577	4.41846	5.02864	2.07007	2.54663	7.68299	3.12081	1.87267	1.92304	2.43153	2.93259	5.81178	2.8327	1.40768	1.63894	3.13651	3.70306	7.66219	9.96088	9.66152	13.3182	3.08268	10.614
KS07052013F1	10	C	F	CF1	0	0	0	0.739498	0.698712	0.14836	0.981536	0.759893	1.06041	0.832135	1.25274	3.22627	1.59501	0.0867009	1.86972	2.03578	4.20877	0.627198	2.27792	3.6295	6.86889	11.1013	4.37823	4.21405	4.94226	2.05555	2.52166	7.46068	2.99747	1.84785	1.92093	2.37577	2.84887	5.59524	2.73375	1.36031	1.57801	2.92955	3.40637	6.46294	8.27515	8.94837	12.6094	2.91922	12.1865
KS07052013F2	10	C	F	CF2	0	0	0	0.730034	0.697087	0.147974	0.98396	0.757792	1.061	0.830991	1.24819	3.25456	1.59857	0.0867039	1.85637	2.01785	4.23172	0.62638	2.27993	3.56124	6.88267	11.5079	4.43679	4.26203	4.95135	2.05086	2.50135	7.43576	3.00777	1.8225	1.89424	2.36822	2.85659	5.63255	2.76013	1.37215	1.59315	3.05382	3.39625	6.1841	8.35111	8.88493	12.9895	2.9876	11.1201
KS07052013F4	10	C	F	CF4	0	0	0	0.738131	0.697035	0.146	0.987532	0.755363	1.06803	0.837481	1.25126	3.31379	1.61528	0.0875993	1.86986	2.03741	4.26641	0.631659	2.27911	3.53766	7.0321	11.7357	4.41398	4.27413	4.96404	2.05397	2.50852	7.54779	3.06535	1.85161	1.91526	2.39672	2.89409	5.73088	2.80515	1.38669	1.59839	2.94666	3.32276	6.21214	8.7215	9.20388	12.7474	2.92691	13.1494
KS07052013F5	10	C	F	CF5	0	0	0	0.693556	0.659407	0.142192	0.935359	0.715155	1.01524	0.798592	1.20724	3.05489	1.52867	0.0833629	1.79115	1.93231	4.06583	0.607725	2.21721	3.63335	6.70141	10.8677	4.419	4.19338	4.87331	1.99566	2.43581	7.17901	2.90936	1.77933	1.84678	2.30381	2.76619	5.46231	2.6949	1.36126	1.58985	3.02273	3.56574	6.54862	8.10266	8.69337	13.8733	3.27288	14.0354
KS07052013M1	10	C	M	CM1	0	0	0	0.721836	0.685322	0.146315	0.971017	0.748896	1.06309	0.836774	1.26333	3.15472	1.5816	0.0875055	1.87377	2.02413	4.22246	0.621737	2.25171	3.75016	6.92205	10.1892	4.31695	4.20586	4.90323	2.00985	2.45538	7.24498	2.96239	1.80568	1.89374	2.41121	2.87701	5.63863	2.74994	1.38084	1.59329	2.99666	3.54831	7.06952	8.08664	8.07131	11.3295	2.688	8.07693
KS07052013M2	10	C	M	CM2	0	0	0	0.724619	0.687411	0.147052	0.963669	0.748467	1.06965	0.835063	1.2555	3.17816	1.583	0.0863243	1.86339	2.01264	4.23546	0.626491	2.26213	3.71694	7.01332	10.2835	4.3331	4.17048	4.85909	2.01883	2.4773	7.33995	2.97813	1.83925	1.924	2.41321	2.8766	5.62012	2.72755	1.36053	1.57034	2.94395	3.40435	7.13159	8.56842	8.1878	11.2176	2.72337	9.33559
KS07052013M3	10	C	M	CM3	0	0	0	0.678419	0.63825	0.134349	0.899265	0.699447	0.985544	0.766059	1.1777	3.04476	1.49168	0.0819417	1.76794	1.9186	4.0511	0.603088	2.18707	3.6507	7.10117	10.6972	4.47413	4.1622	4.76619	1.96518	2.41859	7.18145	2.90414	1.76329	1.82438	2.30142	2.76047	5.45286	2.68549	1.34772	1.57477	2.99367	3.60737	7.59466	9.57506	9.52954	14.983	3.54267	12.647
KS07052013M4	10	C	M	CM4	0	0	0	0.712177	0.672563	0.14104	0.944656	0.728491	1.0313	0.812428	1.24735	3.20151	1.56656	0.0853187	1.83382	1.97378	4.12284	0.610258	2.20785	3.66311	7.22143	10.519	4.31823	4.1442	4.81052	1.99582	2.46359	7.31074	2.9508	1.80317	1.88489	2.37588	2.84052	5.57921	2.73258	1.35869	1.564	3.07044	3.5614	7.26064	8.95317	8.73023	11.8215	2.84318	12.1707
KS07052013M5	10	C	M	CM5	0	0	0	0.724178	0.689749	0.147294	0.972225	0.748192	1.07506	0.850919	1.29889	3.20812	1.59439	0.0869099	1.88626	2.02763	4.25605	0.629413	2.27884	3.88892	7.19853	10.1399	4.32698	4.19631	4.93646	2.05012	2.51717	7.41797	3.01144	1.8568	1.95278	2.47537	2.95823	5.76649	2.76291	1.37319	1.57618	2.98008	3.57358	7.37038	8.17895	7.7833	10.1645	2.50955	9.46309
E1S14052013F1	10	E1	F	E1F1	50	39	6600	0.740122	0.705163	0.15104	1.00453	0.772849	1.08917	0.869162	1.32214	3.28967	1.61344	0.0871298	1.88594	2.05277	4.26717	0.634743	2.30755	3.78257	7.05423	11.1982	4.52042	4.34184	5.07518	2.10275	2.55699	7.47871	3.02348	1.87345	1.94947	2.44157	2.93754	5.7437	2.75457	1.37632	1.59999	3.12791	3.55759	6.49307	8.01759	8.32848	11.8708	2.88242	11.7351
E1S14052013F2	10	E1	F	E1F2	50	28	7600	0.721316	0.687878	0.146579	0.982251	0.747247	1.04413	0.828042	1.25235	3.17205	1.56376	0.0847527	1.8153	1.97604	4.19503	0.629292	2.29206	3.7591	7.01176	11.1478	4.47201	4.32128	5.03148	2.08143	2.55769	7.5071	3.0313	1.84258	1.90993	2.36024	2.84363	5.59909	2.7181	1.36226	1.59676	3.07452	3.62032	6.78068	8.35938	8.79868	12.6561	3.03831	12.0802
E1S14052013F3	10	E1	F	E1F3	50	31	6600	0.730038	0.692798	0.147017	0.992384	0.75315	1.05744	0.842577	1.28185	3.25827	1.59457	0.0857216	1.84188	2.00472	4.22428	0.632782	2.305	3.81412	7.11785	11.5821	4.498	4.27095	4.97485	2.07216	2.55603	7.53699	3.05566	1.85831	1.93321	2.39569	2.88525	5.66765	2.74876	1.3597	1.58669	3.08662	3.62975	6.97605	8.38163	9.08053	12.8586	3.0104	14.7422
E1S14052013F4	10	E1	F	E1F4	50	16	5800	0.68282	0.649428	0.140248	0.938146	0.711082	0.989818	0.783879	1.18904	3.13434	1.52951	0.0820717	1.7512	1.90899	4.07114	0.615113	2.24273	3.62283	7.06063	12.0613	4.59763	4.30052	4.92103	2.03183	2.48723	7.352	2.96834	1.78289	1.84475	2.31575	2.79547	5.53679	2.69585	1.33585	1.5776	3.06761	3.56196	6.87476	9.14967	10.1436	15.8741	3.61478	13.116
E1S14052013F5	10	E1	F	E1F5	50	26	4000	0.752118	0.721089	0.155369	1.02159	0.780977	1.11522	0.887811	1.34976	3.42035	1.67707	0.0905142	1.94355	2.11691	4.43274	0.663569	2.4155	3.99082	7.43283	11.8351	4.63749	4.46155	5.19466	2.1564	2.64552	7.78299	3.15531	1.92592	2.00334	2.4972	3.00459	5.92376	2.85835	1.41629	1.64473	3.10186	3.71562	7.05332	8.39921	8.61589	11.9342	2.89012	12.3668
E1S14052013M1	10	E1	M	E1M1	50	42	9000	0.632527	0.613929	0.131247	0.895789	0.676836	0.936178	0.738206	1.13499	3.44167	1.50077	0.0792027	1.6414	1.77392	3.73257	0.567205	2.05711	3.18478	8.05985	15.3427	5.09271	4.44087	4.80055	1.99704	2.4834	7.63093	3.02492	1.76197	1.81686	2.32615	2.8855	5.8245	2.83399	1.38863	1.62565	3.09787	3.35295	6.75198	12.9801	13.8273	21.1366	4.5755	13.14
E1S14052013M2	10	E1	M	E1M2	50	46	7700	0.642572	0.616778	0.131004	0.893364	0.679214	0.944317	0.750535	1.15508	3.43775	1.53355	0.0813495	1.68556	1.82831	3.87651	0.583049	2.11386	3.24998	8.00323	14.8421	4.92087	4.50939	4.96633	2.06269	2.53906	7.74584	3.09231	1.79975	1.84946	2.37155	2.93435	5.91714	2.87062	1.41177	1.65064	3.11889	3.4166	6.84112	12.294	12.9689	19.156	4.18441	11.9978
E1S14052013M3	10	E1	M	E1M3	50	48	6600	0.654426	0.627301	0.136933	0.919527	0.688637	0.946501	0.742965	1.13154	3.33992	1.51322	0.0802837	1.67185	1.80757	3.86896	0.590406	2.13156	3.2243	7.72896	13.9581	4.7418	4.35327	4.7954	2.00272	2.4873	7.62866	3.06221	1.78225	1.82823	2.33287	2.8572	5.74714	2.80137	1.37634	1.60784	3.07127	3.35328	6.68352	12.1776	12.3161	18.189	3.98565	14.669
E1S14052013M4	10	E1	M	E1M4	50	21	4600	0.644732	0.629341	0.136554	0.918942	0.690709	0.95129	0.755414	1.15135	3.44674	1.52815	0.0812464	1.68759	1.83092	3.88746	0.591978	2.1388	3.28762	8.1033	14.7989	5.02765	4.4737	4.8536	2.01075	2.49096	7.69283	3.07914	1.78316	1.82408	2.36745	2.91489	5.86581	2.86185	1.39978	1.6301	3.09542	3.36045	6.84	12.6814	12.9065	19.7449	4.29972	14.551
E1S14052013M5	10	E1	M	E1M5	50	40	6700	0.614023	0.587267	0.126606	0.860256	0.656794	0.9042	0.721002	1.11466	3.32399	1.48247	0.078169	1.64618	1.78519	3.76516	0.573713	2.09614	3.29679	8.06995	14.4251	4.8475	4.50591	4.92389	2.02029	2.48965	7.60248	2.99703	1.74945	1.79731	2.29884	2.82418	5.72545	2.81738	1.39694	1.64739	3.19936	3.6109	7.36327	13.3007	14.1335	21.56	4.79379	13.5428
E2S14052013F1	10	E2	F	E2F1	15	4	4100	0.709665	0.689199	0.149874	1.00717	0.756361	1.06163	0.851236	1.34053	3.62105	1.6141	0.0853822	1.80987	1.99165	4.20802	0.638335	2.34059	4.02063	8.58272	13.7224	4.77888	4.56681	5.17213	2.14853	2.64977	7.92943	3.17664	1.87554	1.9438	2.51159	3.08412	6.14365	2.94356	1.43946	1.68401	3.23589	3.83638	8.01352	11.2523	11.7129	15.362	3.41014	12.3238
E2S14052013F2	10	E2	F	E2F2	15	4	3600	0.703683	0.681703	0.148904	0.992244	0.743657	1.01549	0.804877	1.24092	3.47687	1.58158	0.0834474	1.75701	1.93555	4.09793	0.625277	2.28155	3.69967	7.92011	14.1449	4.8479	4.50255	5.03111	2.08259	2.56994	7.84253	3.14891	1.8508	1.90132	2.43868	2.98247	5.95133	2.88793	1.42773	1.67976	3.2614	3.7079	7.47749	11.2611	12.1853	16.9219	3.67667	12.4275
E2S14052013F3	10	E2	F	E2F3	15	5	4300	0.630575	0.613217	0.130551	0.894573	0.680111	0.944001	0.756093	1.18037	3.5807	1.57332	0.0800997	1.66748	1.80544	3.78934	0.577161	2.10074	3.39575	8.28208	16.9017	4.97236	4.56361	5.05236	2.09263	2.57426	7.96552	3.15907	1.83005	1.87676	2.41585	3.01464	6.10171	2.96314	1.4653	1.71826	3.32368	3.63031	7.27805	12.5063	15.525	21.799	4.43191	12.9618
E2S14052013F4	10	E2	F	E2F4	15	9	3100	0.696907	0.677599	0.145275	0.988519	0.74632	1.0286	0.813577	1.25981	3.51957	1.57584	0.0834985	1.76044	1.94306	4.08665	0.619529	2.25786	3.66495	8.11999	14.0003	4.7799	4.50834	5.06963	2.10869	2.61212	7.90345	3.13337	1.8548	1.91719	2.44032	2.99156	5.96685	2.8814	1.41541	1.66104	3.19463	3.64369	7.45184	11.6726	12.5261	16.302	3.47594	11.5234
E2S14052013F5	10	E2	F	E2F5	15	6	3700	0.661891	0.643968	0.141257	0.948644	0.711618	0.991239	0.796775	1.24757	3.67156	1.59516	0.0826192	1.71843	1.86413	3.93024	0.598102	2.17887	3.62352	8.58568	16.0147	4.84403	4.53714	5.08087	2.11279	2.62124	8.08506	3.19951	1.87047	1.92964	2.48469	3.07819	6.21467	2.99896	1.47264	1.72757	3.27338	3.69152	7.74114	12.6408	14.3055	18.7447	3.87303	11.9042
E2S14052013M1	10	E2	M	E2M1	15	6	5800	0.713441	0.673163	0.143791	0.950125	0.73838	1.04513	0.821065	1.25145	3.23104	1.56494	0.0852273	1.84506	2.00074	4.18567	0.618363	2.2343	3.67617	7.31275	10.7381	4.39065	4.20032	4.9072	2.05765	2.54559	7.51324	2.99925	1.85538	1.94518	2.41935	2.89476	5.67867	2.74873	1.3717	1.58354	3.07196	3.50016	7.35972	9.13849	8.8271	12.1355	2.92068	9.1464
E2S14052013M2	10	E2	M	E2M2	15	9	4400	0.681528	0.642834	0.138962	0.9324	0.709488	0.98065	0.771812	1.17868	3.27589	1.52286	0.0828425	1.76321	1.91973	4.07278	0.616513	2.2357	3.52307	7.76572	12.4095	4.59404	4.36125	4.85979	2.01421	2.49782	7.54077	3.02099	1.798	1.85329	2.35776	2.86184	5.71074	2.8072	1.39133	1.62437	3.18392	3.54989	7.41348	11.3899	11.0114	15.5155	3.59734	11.594
E2S14052013M3	10	E2	M	E2M3	15	10	4000	0.685281	0.647802	0.13977	0.924222	0.708779	0.996232	0.789469	1.20593	3.2284	1.52334	0.0832858	1.77967	1.93001	4.06939	0.606515	2.19279	3.56916	7.55954	11.3197	4.35238	4.21709	4.8281	2.00329	2.46802	7.44442	2.9933	1.8128	1.88788	2.40045	2.89749	5.72527	2.77896	1.37056	1.59089	2.98955	3.45242	7.25416	9.89361	9.63079	12.9197	3.04315	10.0391
E2S14052013M4	10	E2	M	E2M4	15	13	6700	0.703142	0.664977	0.143525	0.947241	0.725249	1.01691	0.787464	1.20515	3.16229	1.51964	0.0831215	1.78557	1.94667	4.12204	0.617065	2.2436	3.64445	7.27603	11.0464	4.43806	4.2422	4.84934	2.00246	2.46244	7.29826	2.9408	1.77673	1.83501	2.32035	2.79892	5.53356	2.72477	1.36152	1.59548	3.06305	3.62269	7.5833	10.063	9.96307	14.4138	3.49308	13.7381
E2S14052013M5	10	E2	M	E2M5	15	6	6700	0.678842	0.641397	0.136902	0.920012	0.701966	0.984001	0.773811	1.17308	3.06533	1.51182	0.0829777	1.76851	1.91942	4.07225	0.611588	2.21187	3.6311	7.05028	10.9289	4.47825	4.26176	4.86535	1.9952	2.44249	7.23245	2.95326	1.77646	1.83928	2.32238	2.78628	5.50829	2.6913	1.34889	1.57368	3.09028	3.65389	7.42623	9.24754	9.46487	14.1025	3.42218	12.3048
KS20052013F1	12	C	F	CF1	0	0	0	0.756957	0.717391	0.15374	1.05176	0.792015	1.11451	0.872275	1.30435	3.24514	1.6492	0.0909101	1.95236	2.14981	4.50306	0.672648	2.44071	3.91731	6.74532	10.6377	4.52575	4.35263	5.11179	2.11566	2.58676	7.59404	3.1081	1.91543	1.97065	2.42783	2.90785	5.65363	2.75069	1.3701	1.58968	3.0692	3.60949	6.66014	7.59005	7.87324	11.6641	2.76435	9.9527
KS20052013F2	12	C	F	CF2	0	0	0	0.6495	0.62797	0.133672	0.895643	0.68044	0.94533	0.744805	1.1242	2.96635	1.46158	0.0792231	1.71389	1.885	4.05714	0.615152	2.24942	3.48152	6.68027	11.5595	4.5898	4.40549	5.01687	2.04634	2.48157	7.30284	2.9257	1.75662	1.80177	2.23224	2.69565	5.41492	2.71255	1.38848	1.664	3.34059	3.84708	6.91564	9.48012	10.5083	17.3191	4.22698	12.2886
KS20052013F3	12	C	F	CF3	0	0	0	0.748914	0.715607	0.153011	1.02419	0.781539	1.09436	0.85414	1.27812	3.23497	1.61912	0.0885059	1.90295	2.06938	4.35646	0.649282	2.35805	3.75454	6.70263	10.9176	4.46398	4.31487	5.04642	2.05603	2.50983	7.42201	3.0303	1.84821	1.90483	2.37273	2.84211	5.57466	2.71847	1.36161	1.57851	2.96173	3.47311	6.58058	7.88875	8.33557	12.1894	2.79913	9.07321
KS20052013F4	12	C	F	CF4	0	0	0	0.734265	0.698705	0.152352	1.01108	0.772733	1.05654	0.819375	1.24079	3.22403	1.59104	0.0861437	1.85675	2.06915	4.4018	0.661095	2.4021	3.77658	7.06176	11.3332	4.59001	4.44156	5.10682	2.09646	2.57021	7.65491	3.10681	1.87085	1.93012	2.4064	2.91206	5.70447	2.77658	1.37805	1.61452	3.17567	3.73877	7.04103	8.76396	8.95747	12.8778	3.00396	10.9221
KS20052013F5	12	C	F	CF5	0	0	0	0.770965	0.726114	0.159513	1.04102	0.798132	1.10556	0.858009	1.28243	3.31634	1.65276	0.0909247	1.95036	2.12857	4.44077	0.662271	2.38804	3.69949	6.78806	11.2728	4.47078	4.36287	5.10273	2.0833	2.54235	7.5799	3.09386	1.86852	1.91188	2.39321	2.90495	5.71621	2.79625	1.39257	1.61318	3.01744	3.52137	6.44197	8.1355	8.61031	12.2132	2.87299	12.6522
KS20052013M1	12	C	M	CM1	0	0	0	0.738359	0.69779	0.146641	0.987166	0.755108	1.04962	0.824536	1.25374	3.17733	1.60039	0.0883783	1.90736	2.0825	4.40793	0.654541	2.35912	3.85973	7.12411	10.5674	4.45299	4.30699	5.00907	2.07782	2.56882	7.59179	3.11589	1.89686	1.95895	2.4302	2.90405	5.72879	2.79053	1.39515	1.6086	3.03345	3.66071	7.41953	8.56067	8.42223	11.7408	2.7854	9.39248
KS20052013M2	12	C	M	CM2	0	0	0	0.669949	0.633706	0.135004	0.897539	0.69248	0.964494	0.764693	1.16919	3.12283	1.488	0.0814634	1.75114	1.90214	4.04488	0.60214	2.16814	3.52938	7.41329	10.9467	4.34198	4.17429	4.78141	1.98449	2.44472	7.33839	2.95568	1.7888	1.85457	2.33723	2.81982	5.57657	2.70831	1.34753	1.55746	2.95768	3.50545	7.44859	10.1332	9.68643	13.57	3.15808	9.74964
KS20052013M3	12	C	M	CM3	0	0	0	0.650569	0.612452	0.129836	0.86684	0.671657	0.931083	0.732089	1.12093	2.93466	1.4374	0.0784989	1.69449	1.85042	3.91279	0.588964	2.16213	3.64613	7.03082	10.5825	4.41364	4.16426	4.74024	1.9462	2.39341	7.04171	2.81815	1.70019	1.75168	2.19229	2.64925	5.27081	2.6219	1.32718	1.56851	3.05587	3.822	8.04507	10.1632	10.264	16.0458	3.93271	13.0619
KS20052013M4	12	C	M	CM4	0	0	0	0.709809	0.67688	0.140569	0.940616	0.730032	1.01922	0.802917	1.23617	3.05807	1.52876	0.084308	1.82513	1.98425	4.17876	0.623681	2.26506	3.90783	6.95726	10.0608	4.37599	4.1697	4.84332	2.00385	2.469	7.22742	2.94326	1.79859	1.87149	2.35215	2.79874	5.51519	2.69474	1.35192	1.58019	3.14401	3.81964	7.95723	8.54276	8.48476	12.5217	3.0229	9.19317
KS20052013M5	12	C	M	CM5	0	0	0	0.6856	0.646863	0.135822	0.913928	0.705049	0.974299	0.752304	1.15396	2.9743	1.47436	0.081723	1.75963	1.9297	4.09894	0.621935	2.24521	3.68967	6.90642	10.3378	4.37449	4.18503	4.81015	1.98964	2.44913	7.19398	2.92104	1.759	1.8087	2.25129	2.71521	5.38004	2.65882	1.34197	1.5767	3.06168	3.70997	7.84249	9.47954	9.22614	13.6731	3.3525	10.9635
E1S27052013F1	12	E1	F	E1F1	50	39	3550	0.676002	0.651633	0.139682	0.947889	0.724267	1.01202	0.79736	1.23467	3.46127	1.55343	0.0822332	1.70708	1.86969	3.9181	0.592342	2.16491	3.58157	7.9593	13.9852	4.74113	4.44908	5.05108	2.09194	2.57511	7.74237	3.05003	1.81806	1.88595	2.39735	2.93869	5.84561	2.80816	1.38535	1.62274	3.13384	3.56057	7.37616	11.3359	12.199	16.6359	3.614	12.8263
E1S27052013F2	12	E1	F	E1F2	50	28	4600	0.695094	0.671203	0.146067	0.989934	0.735434	1.00321	0.802911	1.23053	3.3905	1.55915	0.0824048	1.73926	1.91971	4.10094	0.629583	2.29722	3.77853	7.85826	13.9559	4.95219	4.48081	5.04924	2.10984	2.61388	7.79872	3.12017	1.85904	1.91929	2.4087	2.93356	5.83047	2.83295	1.40633	1.65455	3.19279	3.73835	7.53542	10.9952	11.9948	17.8273	4.04748	16.5239
E1S27052013F3	12	E1	F	E1F3	50	31	2050	0.61775	0.598239	0.128865	0.882064	0.665709	0.936209	0.750534	1.16583	3.58484	1.5748	0.0800845	1.64989	1.77098	3.70186	0.560779	2.04443	3.27997	8.13208	16.9238	4.86844	4.48952	5.02281	2.08361	2.57197	7.96516	3.15496	1.81829	1.86747	2.39735	3.00389	6.12143	2.95868	1.45836	1.69884	3.15872	3.52591	7.13507	12.49	14.7243	20.1453	4.11391	12.6221
E1S27052013F4	12	E1	F	E1F4	50	16	1850	0.691969	0.665626	0.14215	0.955263	0.732343	1.02156	0.822534	1.28363	3.49388	1.57049	0.0838616	1.77339	1.94288	4.11436	0.622815	2.27492	3.7953	8.24659	13.4221	4.68712	4.47148	5.08507	2.11648	2.61745	7.85231	3.13084	1.86574	1.93303	2.457	3.00924	6.01064	2.89116	1.41812	1.66043	3.16987	3.70753	7.58005	10.9849	11.3416	15.3645	3.47421	13.3926
E1S27052013F5	12	E1	F	E1F5	50	26	1750	0.665185	0.644982	0.139107	0.943027	0.714231	0.994992	0.798628	1.25872	3.63073	1.593	0.0824032	1.71204	1.84484	3.84525	0.585262	2.12335	3.53149	8.26916	15.7458	4.75599	4.44677	5.01523	2.09265	2.58091	7.91544	3.16343	1.84292	1.90022	2.46516	3.05271	6.1403	2.95125	1.45035	1.69466	3.17846	3.58759	7.4272	11.9391	13.6333	17.8214	3.68863	11.6528
E1S27052013M1	12	E1	M	E1M1	50	42	7700	0.649184	0.632395	0.136556	0.918704	0.686909	0.950282	0.737246	1.12353	3.36205	1.5185	0.0794553	1.65297	1.79732	3.8036	0.579545	2.10203	3.14749	7.49366	15.4721	5.01174	4.5053	4.94214	2.01907	2.4878	7.55727	2.98189	1.71823	1.76121	2.26249	2.78722	5.636	2.76252	1.38201	1.62408	3.10965	3.32671	6.32214	11.7968	13.5889	20.5746	4.3836	14.8612
E1S27052013M2	12	E1	M	E1M2	50	46	5400	0.664298	0.6396	0.137408	0.930261	0.710812	0.988681	0.779808	1.20558	3.4309	1.54688	0.0824569	1.72029	1.87704	3.96744	0.600296	2.18388	3.46202	8.07991	13.9321	4.81892	4.46413	4.93625	2.0415	2.5182	7.63377	3.05105	1.78531	1.84248	2.35937	2.90095	5.83084	2.8329	1.39731	1.64045	3.08619	3.52399	7.28749	12.0142	12.4335	18.4796	4.11825	12.4856
E1S27052013M3	12	E1	M	E1M3	50	48	3150	0.641623	0.626379	0.136404	0.91268	0.696284	0.961935	0.762084	1.17337	3.3068	1.52542	0.0811954	1.69432	1.84093	3.88616	0.585332	2.12618	3.40977	7.81928	13.3428	4.8472	4.39751	4.88286	2.01685	2.48308	7.49088	3.00791	1.77519	1.83145	2.31798	2.82733	5.65887	2.75319	1.36109	1.59401	3.02634	3.44771	7.226	11.6165	11.9162	18.6118	4.16952	11.8935
E1S27052013M4	12	E1	M	E1M4	50	21	2650	0.676126	0.64798	0.13708	0.929811	0.713711	0.996875	0.789218	1.21098	3.3185	1.52898	0.0826741	1.75067	1.89468	3.99655	0.600591	2.18086	3.50636	7.77696	12.3051	4.51426	4.34417	4.92305	2.04129	2.51977	7.54525	3.00497	1.80022	1.89128	2.4202	2.89065	5.71306	2.79994	1.39167	1.62039	3.30185	3.64606	7.35979	10.8092	10.8759	15.5741	3.58134	11.3555
E1S27052013M5	12	E1	M	E1M5	50	40	9150	0.675656	0.661927	0.146179	0.970097	0.727473	0.997325	0.788714	1.19081	3.4071	1.56147	0.0836699	1.74775	1.91712	4.04922	0.616441	2.23643	3.45663	7.87606	13.8155	4.97269	4.46364	4.88819	2.03125	2.53869	7.72389	3.09981	1.80261	1.85269	2.36257	2.89343	5.77169	2.8217	1.3926	1.62978	3.08225	3.45273	7.05562	11.9054	11.9561	18.2573	4.09948	14.2021
E2S27052013F1	12	E2	F	E2F1	15	4	1350	0.74995	0.716013	0.152563	1.02127	0.778993	1.09371	0.859414	1.30727	3.28885	1.63965	0.0891403	1.92066	2.09589	4.40566	0.65387	2.39273	3.86244	7.0246	11.4639	4.54819	4.35491	5.14423	2.14379	2.63497	7.7144	3.12901	1.92112	1.99386	2.44698	2.93233	5.76013	2.79632	1.39335	1.604	3.06013	3.49294	6.5695	7.98106	8.63727	12.4115	2.84362	10.4357
E2S27052013F2	12	E2	F	E2F2	15	4	1150	0.716565	0.680761	0.147197	0.990326	0.750632	1.03658	0.817292	1.2419	3.28475	1.57284	0.0852998	1.82501	2.01828	4.30472	0.645824	2.3407	3.70145	7.3299	12.2909	4.59185	4.41319	5.08076	2.11604	2.60189	7.76068	3.11358	1.88177	1.94456	2.41907	2.93457	5.77841	2.8026	1.38255	1.62717	3.12948	3.56253	6.92314	9.53219	10.3886	14.2019	3.19961	11.3539
E2S27052013F3	12	E2	F	E2F3	15	5	1000	0.71938	0.685188	0.147941	0.989894	0.750846	1.05708	0.841388	1.2946	3.22473	1.57832	0.0850433	1.83747	2.00332	4.21472	0.630594	2.30791	3.97151	7.0754	11.3196	4.51729	4.31615	5.00839	2.04771	2.48613	7.28023	2.96314	1.78886	1.8652	2.36199	2.83221	5.57074	2.69085	1.33751	1.56094	3.01302	3.75191	7.25156	8.06838	8.67195	12.7751	3.04723	16.5716
E2S27052013F4	12	E2	F	E2F4	15	9	750	0.674878	0.643886	0.13856	0.924432	0.7135	0.982138	0.783647	1.20661	3.23001	1.52105	0.0821799	1.75563	1.91677	4.07406	0.610548	2.23892	3.6762	7.49897	12.2007	4.52537	4.30853	4.94837	2.05901	2.53619	7.53851	3.02529	1.82204	1.90751	2.41672	2.87866	5.69048	2.75648	1.35742	1.58666	3.2406	3.62417	7.1863	9.85121	10.3531	14.4257	3.27785	12.5731
E2S27052013F5	12	E2	F	E2F5	15	6	1550	0.694695	0.65568	0.140492	0.945142	0.718996	0.996182	0.79508	1.2269	3.32897	1.53119	0.0827624	1.75176	1.91292	4.03759	0.608276	2.20962	3.60689	7.69658	12.5747	4.47967	4.30392	4.92294	2.05502	2.53347	7.60387	3.02813	1.82027	1.8819	2.37312	2.88679	5.73491	2.77273	1.36679	1.58857	3.00503	3.47522	7.11976	10.1635	10.7645	14.496	3.22547	11.14
E2S27052013M1	12	E2	M	E2M1	15	6	1200	0.681106	0.65344	0.138176	0.918836	0.706425	0.996753	0.801166	1.23893	3.29459	1.55205	0.0841506	1.79985	1.95015	4.09549	0.610378	2.2244	3.67383	7.85661	11.8225	4.55787	4.39258	5.008	2.07148	2.54156	7.55849	3.01431	1.83063	1.90996	2.40948	2.9121	5.77959	2.82632	1.41006	1.63942	3.1427	3.6767	7.79706	10.7616	10.5368	14.6417	3.54424	11.3777
E2S27052013M2	12	E2	M	E2M2	15	9	1250	0.664277	0.636049	0.136626	0.923835	0.700793	0.968196	0.759578	1.15602	3.36199	1.53128	0.0823945	1.73987	1.91087	4.07081	0.615727	2.22201	3.40424	7.98794	13.3786	4.58779	4.44181	4.90299	2.02615	2.50892	7.74854	3.1399	1.82156	1.86109	2.41853	2.95915	5.91046	2.90376	1.42777	1.65419	3.08173	3.46167	7.08898	11.9674	11.6262	15.5582	3.48433	12.373
E2S27052013M3	12	E2	M	E2M3	15	10	950	0.711577	0.672091	0.143335	0.954174	0.739968	1.02218	0.805469	1.22923	3.36666	1.59326	0.0860134	1.82456	1.9819	4.17119	0.617425	2.23889	3.54187	7.71393	12.2409	4.52512	4.34707	4.96799	2.07221	2.55455	7.73029	3.11139	1.86135	1.9297	2.44259	2.94119	5.82242	2.83311	1.40627	1.61418	3.06192	3.43072	7.06208	10.4927	10.2944	13.8901	3.16403	11.5705
E2S27052013M4	12	E2	M	E2M4	15	13	5650	0.72615	0.685482	0.1471	0.97128	0.752213	1.06183	0.840785	1.28628	3.34706	1.60732	0.0871733	1.85621	2.00984	4.21257	0.627448	2.27008	3.72274	7.59292	11.579	4.4866	4.31918	5.00783	2.0692	2.5437	7.55757	3.05562	1.84824	1.91959	2.42051	2.92049	5.77603	2.81566	1.39321	1.60901	3.01229	3.54974	7.34438	9.71522	9.54659	12.8269	3.00081	11.5198
E2S27052013M5	12	E2	M	E2M5	15	6	5650	0.645927	0.610208	0.131512	0.874415	0.672867	0.95416	0.75506	1.166	3.15858	1.47619	0.0796642	1.70989	1.84417	3.87209	0.580181	2.10219	3.41568	7.5154	11.606	4.37353	4.23558	4.83274	2.00309	2.45748	7.32929	2.92411	1.76431	1.84064	2.33158	2.82045	5.60021	2.73096	1.3585	1.58787	3.0347	3.53765	7.26527	10.5574	10.4962	14.8475	3.5593	12.4149
KS03062013F1	14	C	F	CF1	0	0	0	0.697083	0.665636	0.141424	0.959776	0.730866	1.0146	0.794101	1.19411	3.09077	1.52374	0.0835581	1.78418	1.95639	4.09911	0.616383	2.24414	3.58397	6.70466	11.4327	4.58239	4.22456	4.95229	2.06092	2.52497	7.34215	2.92827	1.79995	1.87098	2.28135	2.73924	5.39541	2.65357	1.3376	1.57918	3.14704	3.55195	6.79426	8.90194	9.93292	16.2522	3.7225	15.4385
KS03062013F2	14	C	F	CF2	0	0	0	0.684985	0.652605	0.141302	0.936638	0.707957	0.9778	0.755225	1.10847	3.1011	1.49088	0.0804269	1.71134	1.88964	4.02631	0.608212	2.20205	3.28005	6.6592	12.955	4.65773	4.4117	4.98689	2.02051	2.473	7.35415	2.90497	1.73505	1.78228	2.20901	2.69087	5.35206	2.64939	1.33964	1.59461	3.02086	3.47409	6.16329	10.1233	11.824	18.1579	3.94631	12.3305
KS03062013F3	14	C	F	CF3	0	0	0	0.74624	0.718562	0.15269	1.02227	0.778229	1.11033	0.870333	1.2971	3.3713	1.64283	0.088864	1.90611	2.07839	4.34589	0.639827	2.31477	3.64289	6.96406	11.7254	4.56904	4.37561	5.13786	2.13489	2.59859	7.66169	3.07517	1.88231	1.97379	2.45202	2.9506	5.76185	2.77889	1.37709	1.59557	2.93596	3.32413	6.31736	8.61747	9.23843	12.8814	2.95002	10.6716
KS03062013F4	14	C	F	CF4	0	0	0	0.709206	0.67515	0.142645	0.962209	0.735726	1.04361	0.8178	1.25348	3.33095	1.58755	0.0851923	1.8178	1.99221	4.14277	0.613866	2.23576	3.55758	7.36499	12.121	4.48082	4.317	5.03677	2.08687	2.55561	7.63961	3.03521	1.86953	1.94995	2.40618	2.91386	5.74434	2.78203	1.37685	1.59025	3.0251	3.40719	6.78258	9.52028	10.1015	14.1721	3.16509	9.84173
KS03062013F5	14	C	F	CF5	0	0	0	0.657273	0.620803	0.133842	0.893832	0.679842	0.952739	0.744795	1.13581	3.13485	1.49795	0.0807916	1.71464	1.86703	3.92839	0.587619	2.14922	3.39239	7.08367	12.6107	4.60339	4.27424	4.90527	2.02245	2.48022	7.41002	2.93258	1.78177	1.84078	2.25659	2.74381	5.45493	2.67811	1.33102	1.56349	2.94173	3.41155	6.67342	10.0944	11.4528	18.352	4.04027	14.2272
KS03062013M1	14	C	M	CM1	0	0	0	0.687752	0.644092	0.136783	0.914066	0.699468	0.991063	0.779423	1.198	3.1959	1.51717	0.0829552	1.79423	1.95033	4.1182	0.611956	2.20013	3.57765	7.46061	11.1304	4.37479	4.22484	4.87365	2.04108	2.52549	7.54746	2.99598	1.85201	1.93371	2.38095	2.87111	5.67145	2.75714	1.37406	1.58889	3.03873	3.46153	7.40754	10.2285	9.84539	13.5246	3.16735	9.01695
KS03062013M2	14	C	M	CM2	0	0	0	0.657233	0.625904	0.134986	0.885613	0.688336	0.967927	0.760557	1.16355	3.28492	1.50551	0.0815182	1.74227	1.88694	3.96384	0.585485	2.12489	3.36956	7.72963	12.0784	4.40129	4.24434	4.85058	2.01274	2.48757	7.49935	2.94394	1.79047	1.86796	2.3386	2.82788	5.64668	2.77176	1.38112	1.59289	3.03291	3.40435	7.08154	11.5882	11.3154	15.6254	3.50449	9.62136
KS03062013M3	14	C	M	CM3	0	0	0	0.673119	0.634223	0.136141	0.889957	0.688548	0.980996	0.780859	1.19883	3.1885	1.50049	0.0815723	1.76481	1.90743	3.99778	0.589862	2.13619	3.55595	7.50398	10.9414	4.27921	4.15011	4.80907	1.99781	2.46245	7.3434	2.91377	1.77999	1.86953	2.37413	2.86115	5.64083	2.74807	1.3624	1.56878	2.95402	3.4746	7.53289	10.3406	9.7714	12.835	3.06325	9.78269
KS03062013M4	14	C	M	CM4	0	0	0	0.676837	0.636497	0.136105	0.898916	0.696492	0.977776	0.776911	1.18451	3.18424	1.51119	0.082624	1.76304	1.92026	4.05638	0.603201	2.17959	3.54653	7.48417	11.4677	4.42911	4.22887	4.87622	2.0383	2.51618	7.51876	2.98133	1.82828	1.90979	2.36806	2.86309	5.63874	2.74754	1.36175	1.5794	3.02951	3.50722	7.41491	10.3643	10.2567	14.475	3.31731	9.99354
KS03062013M5	14	C	M	CM5	0	0	0	0.656472	0.615431	0.129462	0.868584	0.684753	0.956364	0.758003	1.15681	3.11027	1.46374	0.0795732	1.70806	1.85708	3.88851	0.576993	2.09382	3.46202	7.38513	11.1544	4.33571	4.13894	4.77957	1.99754	2.4632	7.27799	2.85121	1.75228	1.83419	2.28056	2.75125	5.46133	2.67916	1.34551	1.56084	2.98985	3.49104	7.44638	10.7459	10.5009	14.9061	3.52191	10.7406
E1S11062013F1	14	E1	F	E1F1	50	39	3600	0.671791	0.648833	0.139114	0.946155	0.71587	0.988008	0.789297	1.21101	3.42053	1.56109	0.0823013	1.72418	1.88673	3.99596	0.607287	2.22061	3.57837	7.82483	13.8844	4.83685	4.5371	5.05557	2.05757	2.51619	7.66541	3.06715	1.79245	1.84485	2.36958	2.92469	5.85314	2.8351	1.40384	1.65171	3.13914	3.59919	7.20321	11.2961	12.1979	18.1223	4.07739	14.2069
E1S11062013F2	14	E1	F	E1F2	50	28	3000	0.656939	0.640545	0.137004	0.927503	0.695804	0.97208	0.76861	1.1723	3.33631	1.53424	0.0820051	1.70007	1.84835	3.91486	0.593282	2.17841	3.49963	7.65522	14.2059	4.85553	4.37366	4.93086	2.07003	2.55843	7.72089	3.07193	1.82421	1.87625	2.35024	2.88214	5.77434	2.8124	1.38718	1.63433	3.11855	3.53778	6.91555	11.3631	12.4618	18.8361	4.18396	14.909
E1S11062013F3	14	E1	F	E1F3	50	31	2600	0.613077	0.599739	0.130662	0.880983	0.665491	0.925602	0.731467	1.1275	3.50853	1.58281	0.0808589	1.6421	1.74702	3.64318	0.554233	2.01457	3.12476	7.73936	17.3368	5.01546	4.46711	4.97113	2.05454	2.52776	7.87425	3.15694	1.79661	1.83457	2.3645	2.95575	6.02037	2.94374	1.45239	1.69722	3.14034	3.40087	6.60469	12.3168	15.3121	22.2863	4.49131	13.5114
E1S11062013F4	14	E1	F	E1F4	50	16	3000	0.700376	0.685312	0.148148	0.98833	0.753336	1.04985	0.837339	1.30946	3.58284	1.61161	0.0849857	1.78927	1.95559	4.09277	0.618515	2.26478	3.80375	8.2138	13.888	4.74755	4.51124	5.16546	2.15694	2.6546	7.94061	3.14122	1.88723	1.95893	2.4726	3.03218	6.03018	2.87819	1.41612	1.65939	3.23118	3.72937	7.66602	11.1077	11.8617	15.2276	3.34566	12.5724
E1S11062013F5	14	E1	F	E1F5	50	26	1450	0.650313	0.627607	0.136173	0.923726	0.698885	0.964398	0.77143	1.19946	3.57165	1.59554	0.0828288	1.69201	1.82785	3.8268	0.583303	2.11901	3.39899	8.0863	16.2005	4.95004	4.49403	5.01116	2.08503	2.58304	7.9313	3.18614	1.83341	1.88361	2.43612	3.02214	6.1086	2.9633	1.46132	1.70852	3.19929	3.56617	7.17283	12.197	14.1169	19.7321	4.08481	12.2847
E1S11062013M1	14	E1	M	E1M1	50	42	5700	0.662244	0.637836	0.138671	0.937867	0.700732	0.969248	0.766351	1.16777	3.33114	1.54643	0.0828182	1.72777	1.88147	3.99903	0.606996	2.19974	3.43069	7.75825	14.3083	5.20726	4.51405	4.98603	2.08615	2.59305	7.83521	3.14377	1.86374	1.91111	2.39267	2.90278	5.81065	2.83754	1.40049	1.63723	3.18984	3.44278	6.93656	11.6455	12.1825	19.3895	4.32063	11.9796
E1S11062013M2	14	E1	M	E1M2	50	46	4000	0.683465	0.650214	0.13894	0.942234	0.719562	1.00555	0.80371	1.25249	3.50007	1.57341	0.0845355	1.7865	1.94087	4.09635	0.61868	2.2345	3.61165	8.37932	13.3511	4.77028	4.50062	5.04536	2.10887	2.61197	7.86856	3.11138	1.86542	1.94208	2.46013	3.00285	5.98098	2.89241	1.41835	1.64697	3.07957	3.53124	7.58089	11.7933	11.5096	15.8065	3.5988	10.9974
E1S11062013M3	14	E1	M	E1M3	50	48	2950	0.661413	0.636529	0.137832	0.927101	0.70028	0.971207	0.769353	1.18135	3.3144	1.52638	0.0823971	1.73201	1.8858	4.03149	0.607214	2.19829	3.47986	7.96282	12.9777	4.75271	4.41329	4.90394	2.02995	2.51232	7.64389	3.07027	1.81673	1.86372	2.37573	2.88955	5.78412	2.80962	1.38447	1.62178	3.0942	3.51488	7.32027	11.6196	11.3985	16.7623	3.80012	11.4223
E1S11062013M4	14	E1	M	E1M4	50	21	1250	0.639902	0.608829	0.12877	0.863319	0.662271	0.926497	0.725353	1.1138	3.11877	1.44063	0.0774813	1.65949	1.80921	3.83857	0.581179	2.11455	3.34612	7.46576	12.1045	4.50126	4.29521	4.77602	1.96877	2.42082	7.29815	2.89807	1.74742	1.80793	2.27622	2.76625	5.50671	2.70608	1.34868	1.5892	3.06663	3.55415	7.14957	11.3767	11.4423	17.0638	4.10256	12.3063
E1S11062013M5	14	E1	M	E1M5	50	40	9000	0.618584	0.595183	0.130816	0.87665	0.66289	0.912105	0.72058	1.1101	3.19236	1.4508	0.077401	1.6223	1.76415	3.76219	0.572556	2.09081	3.38132	7.79504	13.4452	4.96282	4.40275	4.76783	1.95926	2.41446	7.31458	2.92027	1.72151	1.77021	2.24157	2.73581	5.4877	2.695	1.32994	1.57102	3.03755	3.49045	7.41879	12.3894	12.8977	20.9075	4.85769	14.8017
E2S11062013F1	14	E2	F	E2F1	15	4	1750	0.724883	0.695214	0.148252	0.986842	0.752006	1.04509	0.836517	1.29494	3.37303	1.58227	0.0856443	1.8374	2.0232	4.22752	0.6312	2.30198	3.7883	7.63697	12.1596	4.51661	4.35695	5.03563	2.07037	2.53117	7.58716	3.07862	1.84627	1.91084	2.43455	2.94333	5.8415	2.81265	1.39244	1.61997	3.06522	3.52887	7.04219	9.53789	9.93792	13.2293	2.97409	10.1149
E2S11062013F2	14	E2	F	E2F2	15	4	1050	0.686598	0.648162	0.139202	0.936783	0.711165	1.00116	0.789558	1.21016	3.24809	1.54302	0.0835015	1.77143	1.93434	4.09718	0.615515	2.24217	3.59389	7.37213	12.2801	4.58535	4.42138	5.08849	2.11495	2.58574	7.6368	3.03428	1.84148	1.90491	2.36646	2.86423	5.68548	2.78306	1.3955	1.63962	3.22024	3.68387	7.08838	9.95011	10.7643	15.6462	3.66051	11.3271
E2S11062013F3	14	E2	F	E2F3	15	5	1700	0.616214	0.597533	0.127863	0.859321	0.649918	0.903598	0.716693	1.1047	3.14591	1.44443	0.0772774	1.63716	1.78795	3.82366	0.578901	2.11262	3.3044	7.40416	13.5525	4.62892	4.32401	4.87711	2.02886	2.49663	7.54386	2.96814	1.7689	1.82482	2.27926	2.79305	5.57841	2.74124	1.36277	1.60886	3.14704	3.53576	6.8987	11.252	12.8161	19.5485	4.28745	12.7479
E2S11062013F4	14	E2	F	E2F4	15	9	900	0.657018	0.624173	0.135625	0.900713	0.688727	0.957209	0.757103	1.15786	3.14716	1.50151	0.0800964	1.69761	1.85053	3.91738	0.591812	2.17685	3.46158	7.2131	13.1976	4.68465	4.3538	4.9486	2.00573	2.4466	7.29272	2.90861	1.72878	1.78222	2.24232	2.72392	5.45801	2.69227	1.3521	1.5985	3.12363	3.57557	6.85897	10.3901	12.6881	20.0513	4.32218	14.0817
E2S11062013F5	14	E2	F	E2F5	15	6	1250	0.692461	0.65961	0.142307	0.940071	0.716226	0.992265	0.775747	1.17015	3.26093	1.5307	0.0825968	1.76449	1.92385	4.07598	0.612886	2.21286	3.35191	7.09598	13.1631	4.55274	4.3293	4.97763	2.09846	2.59004	7.73173	3.03897	1.85077	1.90514	2.32099	2.82683	5.60732	2.7467	1.36981	1.59815	3.00665	3.30623	6.18496	9.87843	11.536	16.7562	3.60796	12.4164
E2S11062013M1	14	E2	M	E2M1	15	6	750	0.710787	0.669921	0.141725	0.950124	0.737857	1.03044	0.819018	1.24853	3.34113	1.5815	0.0856026	1.84854	2.0078	4.22345	0.627956	2.27354	3.67777	7.83866	11.735	4.538	4.34469	5.00789	2.11673	2.61938	7.76981	3.12539	1.88989	1.96211	2.45171	2.95424	5.86161	2.85106	1.41082	1.62971	3.12086	3.71153	7.44535	10.3684	9.85925	13.6386	3.19827	11.5633
E2S11062013M2	14	E2	M	E2M2	15	9	2450	0.653403	0.626895	0.130331	0.885772	0.680114	0.947844	0.752081	1.15594	3.21667	1.48916	0.0811324	1.70953	1.83264	3.83839	0.572295	2.07448	3.37003	7.64017	12.1819	4.5159	4.24425	4.75639	1.97509	2.43862	7.35876	2.91794	1.75676	1.81413	2.28603	2.7783	5.55396	2.71904	1.35366	1.57181	2.94439	3.44163	7.21717	11.2191	11.2006	16.7047	3.85478	12.4118
E2S11062013M3	14	E2	M	E2M3	15	10	1250	0.642698	0.610851	0.13173	0.873992	0.677375	0.94419	0.746202	1.15003	3.17834	1.4681	0.0795519	1.68595	1.82079	3.83524	0.572766	2.07986	3.36254	7.60083	11.9602	4.43233	4.20414	4.75967	1.97987	2.43942	7.3142	2.89339	1.74731	1.81223	2.28772	2.78246	5.52728	2.71294	1.35535	1.57713	3.03175	3.47048	7.13655	11.1942	11.151	16.3368	3.8171	12.5525
E2S11062013M4	14	E2	M	E2M4	15	13	2200	0.698141	0.653206	0.138909	0.936379	0.717389	1.00622	0.797097	1.23338	3.28004	1.54106	0.0834867	1.78905	1.94034	4.07015	0.612767	2.2194	3.63247	7.76131	11.9408	4.60206	4.32629	4.9615	2.08737	2.58497	7.66218	3.03947	1.85081	1.92311	2.38974	2.8854	5.70798	2.78325	1.38578	1.60719	3.17431	3.60781	7.60975	10.9736	10.7942	15.5383	3.56734	11.0054
E2S11062013M5	14	E2	M	E2M5	15	6	2200	0.681673	0.640232	0.137407	0.923147	0.703941	0.986461	0.784242	1.19639	3.21761	1.52247	0.0819006	1.77185	1.92094	4.05652	0.605274	2.19193	3.53962	7.57996	11.6471	4.45068	4.27828	4.90071	2.02462	2.48718	7.45676	2.99521	1.80926	1.87581	2.3655	2.86054	5.66428	2.78388	1.38455	1.61675	3.19176	3.60803	7.41575	10.5323	10.37	14.8128	3.44087	11.0968
KS17062013F1	16	C	F	CF1	0	0	0	0.64809	0.617565	0.131871	0.888383	0.67319	0.924262	0.716758	1.06613	2.9051	1.43584	0.0783069	1.6592	1.82622	3.92493	0.599361	2.19764	3.3518	6.56593	12.1741	4.79348	4.3228	4.7805	1.95315	2.3744	7.04213	2.84138	1.68343	1.72464	2.14799	2.60755	5.1875	2.58627	1.3062	1.56021	3.08074	3.53996	6.64435	10.2074	11.7734	21.1131	4.98365	14.0781
KS17062013F2	16	C	F	CF2	0	0	0	0.661084	0.632116	0.135041	0.911567	0.680552	0.945532	0.741175	1.12401	3.15083	1.48789	0.0805056	1.7205	1.88981	4.03272	0.607138	2.20411	3.30954	7.13261	12.6772	4.56914	4.30428	4.9057	2.0518	2.53313	7.56204	3.00774	1.80196	1.85	2.29939	2.80962	5.60284	2.76498	1.37439	1.62057	3.08885	3.44013	6.42167	10.2566	11.1312	17.3699	3.9195	14.2711
KS17062013F4	16	C	F	CF4	0	0	0	0.659783	0.630774	0.134652	0.905725	0.689013	0.95578	0.752653	1.13945	3.1317	1.50719	0.0812611	1.73491	1.89813	4.0252	0.606957	2.22544	3.47754	7.15009	12.8184	4.72282	4.38152	4.9129	1.99359	2.43262	7.33601	2.94533	1.74564	1.78309	2.26012	2.75897	5.50272	2.7207	1.35579	1.60132	3.06568	3.5338	6.8956	10.4926	11.8379	19.4653	4.28166	12.3456
KS17062013F5	16	C	F	CF5	0	0	0	0.639779	0.602694	0.128503	0.863233	0.664156	0.917205	0.718651	1.08551	2.98434	1.46159	0.0786793	1.68082	1.83142	3.90614	0.588267	2.14368	3.33239	6.79167	12.4617	4.73883	4.22751	4.77576	1.94419	2.35961	7.08562	2.86785	1.70175	1.73393	2.18231	2.65234	5.31287	2.63928	1.32938	1.56908	3.00211	3.45173	6.63797	9.85773	11.3844	20.8628	4.59294	16.1418
KS17062013M1	16	C	M	CM1	0	0	0	0.719505	0.67203	0.142986	0.957203	0.730217	1.02312	0.806033	1.23091	3.16417	1.56886	0.0872941	1.86331	2.03364	4.30786	0.640491	2.31612	3.7843	7.27635	10.7781	4.45354	4.27701	4.94107	2.04765	2.52432	7.49642	3.07885	1.85046	1.90414	2.39606	2.87275	5.68544	2.78878	1.38693	1.61458	3.05679	3.63734	7.44995	9.06612	8.9501	12.9219	3.04185	10.3146
KS17062013M2	16	C	M	CM2	0	0	0	0.682874	0.637147	0.137854	0.905428	0.69221	0.968995	0.762027	1.15199	3.09326	1.4829	0.0812952	1.73911	1.89386	4.01899	0.596213	2.1562	3.38046	7.12065	10.9366	4.29889	4.13062	4.71674	1.94857	2.38724	7.19139	2.90505	1.74913	1.80815	2.28274	2.76002	5.46777	2.68807	1.33581	1.5551	2.96676	3.3991	7.00068	9.93853	9.68855	14.0543	3.30486	11.6213
KS17062013M3	16	C	M	CM3	0	0	0	0.659143	0.620274	0.131479	0.87444	0.680696	0.955632	0.76003	1.16522	3.08821	1.47712	0.0807379	1.73673	1.88174	3.9981	0.597901	2.17957	3.57168	7.43502	11.2934	4.51483	4.24205	4.84645	2.01481	2.46828	7.3226	2.91961	1.77593	1.84511	2.31207	2.78828	5.53236	2.72126	1.36633	1.5995	3.0986	3.6799	7.71473	10.4767	10.4137	16.0024	3.80221	11.8961
KS17062013M4	16	C	M	CM4	0	0	0	0.64348	0.607222	0.128195	0.847002	0.658449	0.926879	0.738203	1.12182	2.99741	1.44786	0.0792226	1.70185	1.85259	3.93832	0.590636	2.14578	3.50147	7.22881	11.0955	4.46109	4.23539	4.82869	1.98097	2.42298	7.2032	2.87702	1.74766	1.81154	2.26749	2.7312	5.42405	2.67803	1.34705	1.59295	3.0763	3.66958	7.73473	10.3168	10.6033	16.3108	3.88233	11.3009
KS17062013M5	16	C	M	CM5	0	0	0	0.63316	0.603044	0.12659	0.851589	0.654565	0.925168	0.724755	1.10955	3.01413	1.44135	0.0783393	1.68031	1.84227	3.90414	0.588544	2.13716	3.46756	7.25979	11.4914	4.56923	4.29088	4.86168	1.99955	2.43906	7.18138	2.83611	1.70983	1.76908	2.21668	2.67869	5.34238	2.67355	1.36282	1.61319	3.22186	3.77314	7.70859	11.1184	11.4014	17.9337	4.30392	13.8623
E1S24062013F1	16	E1	F	E1F1	50	39	4700	0.696175	0.662462	0.141719	0.963231	0.730267	1.00085	0.799032	1.22934	3.35884	1.54739	0.0836413	1.7536	1.93404	4.11532	0.623386	2.28308	3.74086	7.89661	13.36	4.76568	4.43649	4.95535	2.05004	2.53428	7.66201	3.07377	1.8354	1.88826	2.38646	2.91063	5.82083	2.84083	1.40083	1.64896	3.13153	3.62369	7.41569	10.9282	11.8432	17.2297	3.82641	10.9973
E1S24062013F2	16	E1	F	E1F2	50	28	2200	0.719965	0.698119	0.151404	1.01404	0.75262	1.03077	0.812995	1.23797	3.45935	1.57834	0.08402	1.76854	1.96884	4.21956	0.648101	2.35358	3.7125	8.0124	14.043	4.85407	4.49729	5.00123	2.08089	2.5768	7.85399	3.15208	1.84954	1.90526	2.45468	2.99217	5.94502	2.91411	1.44494	1.69284	3.21742	3.58951	7.10063	11.6347	12.5407	17.3037	3.77025	12.2374
E1S24062013F3	16	E1	F	E1F3	50	31	2450	0.60646	0.597521	0.130917	0.874787	0.664308	0.927456	0.741644	1.14921	3.67199	1.62004	0.0820484	1.65412	1.76832	3.66761	0.554396	2.03072	3.19003	8.21178	18.85	5.17086	4.60004	5.03793	2.05782	2.52339	7.98101	3.19377	1.80069	1.83639	2.41015	3.03416	6.24602	3.04823	1.51094	1.76962	3.29704	3.54436	6.91656	13.4593	17.5233	25.1162	4.95765	13.0099
E1S24062013F4	16	E1	F	E1F4	50	16	2000	0.681598	0.656138	0.14157	0.9488	0.722437	1.00533	0.792532	1.21952	3.49509	1.5607	0.081848	1.7131	1.85999	3.90836	0.589715	2.15615	3.50981	8.00212	14.7055	4.77254	4.40004	4.94846	2.05638	2.52771	7.71085	3.05749	1.80838	1.8685	2.38123	2.92434	5.85332	2.83806	1.39832	1.63862	3.10912	3.52839	7.11931	12.0451	13.8228	18.7452	3.87097	11.3634
E1S24062013F5	16	E1	F	E1F5	50	26	2100	0.614009	0.601366	0.130267	0.8882	0.669352	0.926191	0.736839	1.15867	3.5325	1.56117	0.08107	1.6501	1.77801	3.73969	0.569286	2.08173	3.36803	8.17638	16.5894	4.95484	4.50534	4.96019	2.04968	2.52601	7.84231	3.13178	1.80127	1.84598	2.39535	2.9829	6.06895	2.94942	1.45368	1.70547	3.19318	3.55142	7.24816	12.6978	15.0097	21.5472	4.47638	12.3932
E1S24062013M1	16	E1	M	E1M1	50	42	8000	0.667108	0.678616	0.141397	0.99058	0.720351	0.991272	0.770978	1.16853	3.32646	1.64172	0.0857452	1.77668	2.01605	4.07366	0.621244	2.25895	3.39997	7.26528	15.0122	5.23506	4.4541	4.82906	1.96533	2.41989	7.45371	3.10521	1.73142	1.75077	2.29616	2.81748	5.74984	2.84302	1.42906	1.69748	3.1956	3.44908	6.56778	11.1553	11.9828	19.4707	4.09581	12.3719
E1S24062013M2	16	E1	M	E1M2	50	46	3200	0.648279	0.620834	0.133463	0.894962	0.678747	0.946541	0.748728	1.14301	3.14709	1.49061	0.0802016	1.69875	1.86025	3.922	0.597085	2.19222	3.49857	7.60306	12.5969	4.82407	4.49226	4.92108	2.00846	2.4626	7.34698	2.96766	1.75199	1.80199	2.28525	2.77392	5.57496	2.75417	1.38102	1.64936	3.32243	3.78756	7.54861	11.4572	11.9528	18.988	4.58468	12.7987
E1S24062013M3	16	E1	M	E1M3	50	48	3050	0.664487	0.637321	0.135537	0.926629	0.704792	0.972767	0.770693	1.17014	3.21838	1.53884	0.0832823	1.73144	1.87293	3.94016	0.598155	2.16777	3.41397	7.48999	12.7789	4.80524	4.33808	4.81967	1.98394	2.44001	7.36782	2.98587	1.75135	1.7852	2.27338	2.77736	5.54948	2.73001	1.35428	1.59355	3.07943	3.5244	7.12437	11.0035	11.4146	18.6538	4.28385	14.3356
E1S24062013M4	16	E1	M	E1M4	50	21	2600	0.664936	0.630964	0.135561	0.910914	0.694142	0.962712	0.763336	1.15378	3.14859	1.50081	0.0813036	1.73002	1.88745	4.01961	0.60865	2.20404	3.44556	7.41226	12.0037	4.58901	4.36686	4.87505	2.00954	2.46164	7.36808	2.98595	1.77043	1.82381	2.31531	2.80313	5.59405	2.75046	1.37114	1.61859	3.14234	3.60332	7.14671	10.6995	10.7718	16.3342	3.90738	12.89
E1S24062013M5	16	E1	M	E1M5	50	40	12950	0.61563	0.593756	0.128536	0.872151	0.658588	0.907777	0.71466	1.0992	3.07338	1.44378	0.0778597	1.65363	1.81016	3.86337	0.594369	2.17963	3.48163	7.5524	12.7921	4.97455	4.52591	4.86404	1.98889	2.45026	7.32422	2.95732	1.73852	1.7795	2.25079	2.72713	5.46672	2.70015	1.35217	1.61722	3.21453	3.72343	7.6599	11.8737	12.3592	20.2645	4.98057	13.8509
E2S24062013F1	16	E2	F	E2F1	15	4	1050	0.684341	0.654724	0.140369	0.944776	0.710556	0.998258	0.785941	1.19246	3.30324	1.55713	0.0825162	1.74521	1.89844	4.00126	0.601288	2.18454	3.40094	7.26397	13.2746	4.53885	4.32822	4.94748	2.03552	2.48866	7.52489	3.02761	1.78956	1.84229	2.33951	2.85283	5.69875	2.78133	1.38029	1.61004	3.04272	3.38651	6.26538	9.63593	11.3268	16.5977	3.56266	11.9825
E2S24062013F2	16	E2	F	E2F2	15	4	2000	0.651442	0.621053	0.133537	0.902914	0.682781	0.940829	0.734721	1.11898	3.03657	1.46895	0.08038	1.70479	1.88192	4.05204	0.619448	2.2662	3.53265	7.0498	12.3408	4.73057	4.4321	4.98705	2.04571	2.50704	7.40035	2.9751	1.77418	1.81699	2.26563	2.74112	5.47898	2.71686	1.36488	1.6353	3.33221	3.7683	7.01233	10.0806	11.2916	18.4407	4.27935	13.3868
E2S24062013F3	16	E2	F	E2F3	15	5	2000	0.686732	0.65663	0.140781	0.96078	0.719789	0.986504	0.77457	1.17526	3.21423	1.53512	0.0827514	1.75559	1.91792	4.11709	0.630657	2.28781	3.56883	7.33806	12.9697	4.72596	4.41116	4.95808	2.03662	2.49929	7.50938	3.04666	1.77975	1.81858	2.32741	2.82394	5.65797	2.76969	1.38461	1.63541	3.1446	3.57042	6.88792	10.3666	11.5667	17.678	3.87436	14.1072
E2S24062013F4	16	E2	F	E2F4	15	9	2150	0.670023	0.638664	0.138715	0.926015	0.708102	0.982309	0.770754	1.17832	3.21316	1.53491	0.082431	1.74562	1.90614	4.07479	0.617953	2.26913	3.59727	7.34041	12.8796	4.7455	4.46124	5.04596	2.07242	2.52996	7.52296	3.01722	1.80525	1.85348	2.32734	2.82673	5.64632	2.78331	1.39292	1.65149	3.23267	3.70701	7.02944	10.4229	11.5279	18.1276	4.18298	13.5815
E2S24062013F5	16	E2	F	E2F5	15	6	1550	0.662973	0.634509	0.136788	0.915982	0.686081	0.953655	0.756062	1.14383	3.19897	1.48461	0.0803778	1.6999	1.85	3.94679	0.598373	2.1732	3.36117	7.22373	12.9706	4.57381	4.31754	4.84604	1.99954	2.4421	7.34827	2.94645	1.74361	1.79349	2.27484	2.78239	5.57235	2.73991	1.36647	1.61647	3.11889	3.48083	6.61496	10.5129	11.8034	17.9975	4.01251	10.4483
E2S24062013M2	16	E2	M	E2M2	15	9	2050	0.651436	0.627604	0.135519	0.923661	0.694769	0.950414	0.734218	1.10661	3.16665	1.50324	0.0811687	1.72965	1.91778	4.12079	0.636446	2.313	3.54991	7.70707	13.3358	4.95424	4.61332	4.9869	2.04488	2.52947	7.63598	3.09258	1.78029	1.82653	2.35563	2.84535	5.69387	2.84791	1.43298	1.69548	3.46921	3.80452	7.50466	12.6572	12.9235	19.8295	4.65288	13.0592
E2S24062013M3	16	E2	M	E2M3	15	10	3800	0.606078	0.578782	0.1223	0.83526	0.635994	0.880392	0.693495	1.06564	2.966	1.42324	0.0773861	1.64653	1.79909	3.86109	0.591683	2.16523	3.45831	7.38677	12.375	4.84547	4.50809	4.92465	1.9961	2.43982	7.24092	2.92291	1.71261	1.7473	2.23021	2.69465	5.41887	2.71484	1.38186	1.65988	3.35332	3.91803	7.80535	11.9159	12.6064	20.9214	5.09686	13.5278
E2S24062013M4	16	E2	M	E2M4	15	13	3400	0.664931	0.632229	0.134326	0.900319	0.686661	0.950784	0.752072	1.1366	3.05927	1.46638	0.0805288	1.72566	1.88295	3.99123	0.607008	2.2053	3.45307	7.14865	11.6125	4.5872	4.35086	4.86151	2.00384	2.4556	7.2745	2.93595	1.7497	1.8006	2.27058	2.73821	5.45342	2.70488	1.36379	1.6141	3.15951	3.71331	7.25447	10.7457	10.8944	16.9607	4.15229	11.3731
E2S24062013M5	16	E2	M	E2M5	15	6	3400	0.678951	0.641058	0.137618	0.916946	0.694857	0.974989	0.770193	1.16447	3.11217	1.50318	0.082277	1.76393	1.92696	4.07579	0.612027	2.22436	3.53486	7.25504	11.3749	4.50803	4.30107	4.84315	2.00063	2.44846	7.2791	2.96109	1.77016	1.82298	2.30941	2.78898	5.53534	2.73142	1.3729	1.61206	3.1237	3.69156	7.30717	10.2407	10.1878	15.1512	3.65608	11.0782
KS01072013F1	18	C	F	CF1	0	0	0	0.723046	0.685675	0.14679	0.991015	0.756539	1.04211	0.812932	1.21381	3.15563	1.57991	0.0860471	1.82202	2.01518	4.23712	0.631212	2.28452	3.57565	6.53944	11.6043	4.5574	4.22924	4.88209	2.01718	2.46153	7.35021	2.99252	1.79782	1.85706	2.31746	2.77552	5.47153	2.68637	1.33858	1.5693	3.05026	3.4093	6.28336	8.18835	9.35619	15.1389	3.38727	11.0895
KS01072013F2	18	C	F	CF2	0	0	0	0.659628	0.630256	0.134478	0.917154	0.68859	0.947217	0.746965	1.11718	3.18252	1.49714	0.0808625	1.708	1.8606	3.95437	0.596787	2.16778	3.26038	7.05746	13.1637	4.68092	4.28331	4.84491	2.01079	2.46437	7.53928	3.00537	1.79605	1.83086	2.27784	2.79306	5.57139	2.7338	1.35999	1.5882	3.06381	3.37914	6.34502	10.4496	11.7575	19.4029	4.16425	11.8152
KS01072013F3	18	C	F	CF3	0	0	0	0.738374	0.699675	0.148968	0.9934	0.76164	1.06002	0.828837	1.23964	3.21549	1.59718	0.0872897	1.87511	2.04639	4.31529	0.640203	2.32377	3.62016	6.76085	11.4795	4.49801	4.29506	4.98931	2.04652	2.48903	7.45179	3.03876	1.84282	1.90754	2.37558	2.85594	5.63836	2.75317	1.37509	1.60794	3.08192	3.487	6.44758	8.58082	9.49677	13.9385	3.18508	9.79403
KS01072013F4	18	C	F	CF4	0	0	0	0.639396	0.611615	0.129487	0.875186	0.663498	0.92318	0.725165	1.09325	3.11615	1.4705	0.0786735	1.67372	1.82744	3.88909	0.583973	2.1411	3.32245	7.17899	12.9804	4.70897	4.32386	4.86546	1.99601	2.43808	7.36045	2.90887	1.75038	1.7946	2.2244	2.72051	5.45254	2.69701	1.35849	1.60384	3.10224	3.53688	6.86026	11.0128	12.3342	20.5737	4.49339	11.9881
KS01072013F5	18	C	F	CF5	0	0	0	0.667322	0.624524	0.131833	0.898282	0.68115	0.946572	0.742297	1.11144	3.08943	1.51252	0.0811523	1.72885	1.87693	3.97426	0.598543	2.17965	3.3633	6.81201	12.626	4.67552	4.31136	4.86436	1.99187	2.42979	7.29494	2.93715	1.7552	1.80067	2.23722	2.71146	5.4341	2.70806	1.36266	1.60587	3.07987	3.4663	6.43062	9.79192	11.3109	19.3988	4.32611	11.3974
KS01072013M2	18	C	M	CM2	0	0	0	0.696103	0.668554	0.141921	0.943578	0.72356	1.02654	0.795381	1.18135	3.19158	1.55528	0.0845357	1.81314	1.97154	4.14672	0.618766	2.22454	3.40225	6.97069	11.658	4.46085	4.31679	4.95945	2.03597	2.50434	7.47188	2.96615	1.80785	1.88452	2.32655	2.79067	5.51595	2.71179	1.36181	1.59387	3.05475	3.37334	6.58466	9.62116	10.1604	14.2209	3.26538	10.4505
KS01072013M3	18	C	M	CM3	0	0	0	0.674963	0.637722	0.134891	0.911588	0.69782	0.976191	0.772796	1.16678	3.2284	1.51442	0.0823059	1.77423	1.92304	4.07644	0.609634	2.19199	3.4803	7.60637	11.8108	4.48389	4.24187	4.80556	1.9967	2.46339	7.44608	2.98263	1.79431	1.85929	2.36497	2.8656	5.66878	2.7722	1.36448	1.58391	3.00927	3.42771	7.0951	11.0741	10.6378	14.8934	3.41534	10.5431
KS01072013M4	18	C	M	CM4	0	0	0	0.683681	0.635043	0.134804	0.913574	0.702035	0.964481	0.758268	1.14608	3.17992	1.50049	0.0811456	1.75477	1.9073	4.01487	0.5959	2.1582	3.39436	7.38908	11.5547	4.33165	4.14801	4.69645	1.94289	2.39627	7.30121	2.94544	1.76186	1.81851	2.32006	2.80621	5.57081	2.72691	1.35106	1.55622	2.9635	3.33243	6.86299	10.6819	10.4199	14.2058	3.20397	10.6336
KS01072013M5	18	C	M	CM5	0	0	0	0.639997	0.612256	0.128578	0.861492	0.662764	0.933518	0.727676	1.11242	3.04606	1.44861	0.0794755	1.69635	1.84875	3.89798	0.584907	2.13983	3.4205	7.22943	11.5453	4.50481	4.24234	4.7529	1.94257	2.37143	7.08079	2.83314	1.68313	1.74775	2.23368	2.69301	5.38342	2.6906	1.36481	1.61216	3.23341	3.72275	7.46851	11.145	11.3446	17.6143	4.15886	12.0151
E1S08072013F1	18	E1	F	E1F1	50	39	2100	0.671712	0.645069	0.140772	0.94749	0.717343	0.973442	0.779278	1.20694	3.44362	1.54274	0.0821189	1.72022	1.88296	4.03447	0.61539	2.24384	3.64812	8.14104	14.3095	4.85215	4.45798	4.9348	2.03815	2.53724	7.79119	3.12241	1.81403	1.86592	2.42429	2.9787	5.96181	2.89862	1.42494	1.66882	3.23679	3.61768	7.40901	11.8209	12.7778	18.4671	3.99729	12.2137
E1S08072013F2	18	E1	F	E1F2	50	28	2000	0.660296	0.636355	0.140022	0.927373	0.705195	0.969216	0.769493	1.18416	3.34689	1.52225	0.0809653	1.71057	1.8574	3.96635	0.604372	2.21185	3.59116	7.85395	13.9635	4.79514	4.39449	4.92434	2.05453	2.54166	7.70004	3.06554	1.80858	1.86129	2.36245	2.8971	5.80411	2.836	1.3986	1.63361	3.11033	3.53351	7.29785	11.3586	12.4905	18.548	4.00259	12.3092
E1S08072013F3	18	E1	F	E1F3	50	31	1300	0.612419	0.602215	0.13057	0.889458	0.672439	0.936818	0.750736	1.17199	3.63502	1.59582	0.081548	1.65518	1.77305	3.71244	0.565503	2.06183	3.32974	8.20467	17.875	5.11677	4.56848	5.04046	2.07517	2.56304	7.98396	3.19103	1.81125	1.84881	2.42229	3.03448	6.20138	3.02052	1.48952	1.73871	3.26174	3.56845	7.21065	12.712	15.6703	22.686	4.60509	12.2031
E1S08072013F4	18	E1	F	E1F4	50	16	1000	0.701098	0.675694	0.145287	0.979874	0.74805	1.03317	0.810266	1.24561	3.51364	1.59331	0.0830156	1.74449	1.90035	3.93636	0.590957	2.16095	3.55062	7.86342	14.1322	4.78791	4.40651	4.99844	2.0635	2.53128	7.69623	3.05597	1.81259	1.85985	2.3776	2.91319	5.816	2.81134	1.39106	1.61649	3.05087	3.52798	7.23266	11.3311	12.5429	17.692	3.76956	11.4074
E1S08072013F5	18	E1	F	E1F5	50	26	1950	0.59835	0.582826	0.127457	0.859481	0.645229	0.906639	0.715993	1.10706	3.54806	1.56247	0.0787765	1.59316	1.69751	3.55318	0.541665	1.96916	3.11619	7.86835	17.5356	5.00204	4.457	4.90715	2.02003	2.4888	7.82144	3.12972	1.76089	1.79684	2.3519	2.94144	6.02334	2.93907	1.4511	1.69289	3.13437	3.39503	6.78273	12.8329	15.7658	23.3386	4.68979	12.8527
E1S08072013M1	18	E1	M	E1M1	50	42	3300	0.628186	0.598167	0.129784	0.871594	0.668351	0.919763	0.732699	1.13394	3.34511	1.49052	0.0794603	1.63756	1.7783	3.77817	0.570164	2.07037	3.28269	8.02908	14.6545	5.07697	4.3761	4.78278	1.98795	2.46458	7.56685	3.00293	1.77457	1.82874	2.31764	2.85352	5.74832	2.8015	1.36882	1.60175	3.03032	3.36798	7.01261	12.4113	13.0962	21.426	4.67046	12.3381
E1S08072013M3	18	E1	M	E1M3	50	48	2200	0.679281	0.645438	0.137224	0.924101	0.707848	0.988131	0.78048	1.19596	3.32295	1.54777	0.0832671	1.7596	1.90729	4.02526	0.602404	2.19048	3.49441	7.80011	12.8972	4.69788	4.37626	4.92319	2.02166	2.4921	7.58491	3.03773	1.80847	1.86472	2.36439	2.88659	5.74644	2.79975	1.38513	1.61141	3.05837	3.5459	7.29077	11.3261	11.4159	17.0401	3.83255	12.4146
E1S08072013M4	18	E1	M	E1M4	50	21	1400	0.682492	0.641714	0.13647	0.917401	0.699382	0.980497	0.773941	1.17861	3.21631	1.51966	0.0818412	1.74631	1.90538	4.03721	0.608174	2.20273	3.51437	7.53666	12.1618	4.58923	4.31363	4.87253	2.02018	2.48535	7.4406	2.98835	1.79343	1.85304	2.34074	2.83522	5.63694	2.77793	1.38149	1.61892	3.11591	3.59659	7.25584	10.7071	10.8471	16.4212	3.79594	11.4841
E1S08072013M5	18	E1	M	E1M5	50	40	9500	0.608853	0.589577	0.126089	0.844146	0.644435	0.892457	0.704317	1.09901	3.11188	1.42267	0.0765195	1.61361	1.76386	3.75791	0.575244	2.10299	3.41983	7.79887	12.9105	4.81567	4.39557	4.77681	1.9483	2.398	7.21598	2.89843	1.69218	1.74113	2.25573	2.75018	5.51069	2.70668	1.34493	1.59886	3.18054	3.75438	7.7395	12.2161	12.5563	20.0835	4.76207	13.8986
E2S08072013F1	18	E2	F	E2F1	15	4	1000	0.702731	0.670172	0.143965	0.966782	0.735811	1.0208	0.80495	1.23837	3.41795	1.58235	0.0842134	1.79333	1.96455	4.14589	0.618592	2.27566	3.69704	7.87725	13.309	4.69626	4.45091	5.02962	2.0572	2.52063	7.66222	3.09365	1.8074	1.87681	2.43464	2.94278	5.86994	2.85235	1.40776	1.63495	3.32078	3.65277	7.33299	10.5133	11.31	16.3965	3.47952	9.86273
E2S08072013F2	18	E2	F	E2F2	15	4	1250	0.732681	0.68981	0.149263	0.996905	0.756517	1.04091	0.813332	1.24567	3.41543	1.62576	0.0868771	1.8704	2.05543	4.35039	0.660782	2.3918	3.77731	7.7444	13.1037	4.80335	4.61228	5.23045	2.14126	2.6314	7.93504	3.19538	1.8767	1.93186	2.46173	2.98546	5.95891	2.91441	1.43914	1.68413	3.2959	3.77218	7.32728	10.1874	10.8307	15.5964	3.42381	9.94056
E2S08072013F3	18	E2	F	E2F3	15	5	1250	0.685512	0.662761	0.143431	0.966275	0.716645	0.983847	0.768867	1.17423	3.27911	1.55726	0.0827089	1.74245	1.9213	4.15301	0.634645	2.3133	3.65229	7.69364	13.5417	4.92625	4.54154	5.03265	2.06152	2.54063	7.69897	3.12944	1.79083	1.83726	2.3711	2.89031	5.81008	2.86004	1.42276	1.67137	3.1696	3.70323	7.30824	10.9594	11.827	18.6925	4.09153	11.6237
E2S08072013F4	18	E2	F	E2F4	15	9	1950	0.739876	0.708283	0.152015	1.03038	0.775779	1.05662	0.82488	1.24669	3.27055	1.58954	0.086615	1.85495	2.04994	4.40016	0.667272	2.42725	3.88079	7.33139	11.8396	4.70379	4.4375	5.05729	2.09538	2.58254	7.69645	3.16035	1.86653	1.92487	2.45344	2.94198	5.80178	2.82364	1.39519	1.64577	3.26568	3.9301	7.283	8.8627	9.05686	13.3256	2.99653	9.38742
E2S08072013F5	18	E2	F	E2F5	15	6	900	0.675014	0.641298	0.138174	0.928275	0.707539	0.984899	0.779644	1.18414	3.29796	1.55638	0.082905	1.74747	1.90107	4.03237	0.606513	2.2141	3.55928	7.5617	13.165	4.72033	4.43584	4.99903	2.04861	2.49644	7.52012	3.03083	1.77079	1.82911	2.34232	2.85777	5.73663	2.79143	1.37657	1.61514	3.13431	3.61389	7.14686	10.3178	11.0852	17.072	3.72875	11.0674
E2S08072013M1	18	E2	M	E2M1	15	6	3150	0.665582	0.623135	0.132395	0.900687	0.699726	0.958142	0.758834	1.14296	3.1992	1.50521	0.0814584	1.71911	1.85982	3.90651	0.581965	2.11673	3.38078	7.48669	12.2901	4.5617	4.23767	4.79536	1.97541	2.43181	7.33872	2.91834	1.74779	1.81194	2.29866	2.77761	5.54462	2.73375	1.36036	1.58322	2.99958	3.38684	7.0389	11.2225	11.2862	17.2571	3.93013	12.1003
E2S08072013M2	18	E2	M	E2M2	15	9	1450	0.659918	0.629779	0.136246	0.914145	0.699197	0.963326	0.752149	1.13075	3.04947	1.497	0.0810416	1.71095	1.84863	3.94413	0.598771	2.17802	3.41865	6.9278	12.3664	4.81706	4.3148	4.82747	1.97869	2.42622	7.19255	2.93047	1.72853	1.77974	2.24657	2.70961	5.39735	2.66359	1.34236	1.59222	3.164	3.5331	7.00022	10.4389	11.1602	19.0253	4.37864	12.5985
E2S08072013M3	18	E2	M	E2M3	15	10	900	0.664843	0.632562	0.134263	0.891901	0.682109	0.974479	0.771297	1.17838	3.24094	1.52188	0.0812446	1.7458	1.88986	3.98186	0.594473	2.15691	3.45005	7.63392	12.1859	4.54506	4.3035	4.88134	2.01772	2.47772	7.45311	2.96983	1.79234	1.86683	2.35275	2.85309	5.67999	2.8068	1.39896	1.63549	3.1714	3.55854	7.24902	10.9746	10.9824	16.4645	3.82389	10.8519
E2S08072013M4	18	E2	M	E2M4	15	13	2650	0.654904	0.619	0.132982	0.893954	0.68043	0.955263	0.736747	1.11933	3.0871	1.47258	0.0799181	1.67767	1.82031	3.85184	0.578219	2.10434	3.33109	7.1313	12.1085	4.59948	4.16358	4.6932	1.93867	2.39241	7.19289	2.89652	1.73517	1.79613	2.26572	2.71219	5.40337	2.66678	1.32469	1.55403	3.12659	3.41787	6.90635	10.6602	11.0478	18.0057	4.01245	11.4418
E2S08072013M5	18	E2	M	E2M5	15	6	2650	0.657392	0.624669	0.133317	0.881862	0.685809	0.959377	0.757635	1.15611	3.12711	1.49484	0.0819466	1.7227	1.86421	3.91707	0.583334	2.10903	3.40571	7.27878	11.7982	4.60401	4.19574	4.76204	1.96298	2.40431	7.22793	2.90105	1.74846	1.81477	2.29818	2.76722	5.47412	2.67693	1.32933	1.54369	3.00281	3.40402	7.05471	10.3497	10.511	17.1431	3.92139	11.9833
KS15072013F1	20	C	F	CF1	0	0	0	0.686515	0.640303	0.137578	0.913117	0.709232	0.982738	0.768368	1.16782	3.00119	1.50113	0.0830758	1.78674	1.94333	4.12793	0.619978	2.24311	3.61973	6.84483	10.5983	4.46455	4.20533	4.81705	1.98426	2.43305	7.22415	2.94455	1.77303	1.83228	2.29528	2.74904	5.45005	2.71087	1.37606	1.62338	3.19167	3.75534	7.28829	9.13159	9.23698	14.7098	3.57118	11.3773
KS15072013F2	20	C	F	CF2	0	0	0	0.702089	0.658301	0.141536	0.948558	0.735027	1.02093	0.804995	1.20977	3.11701	1.56366	0.0849362	1.81284	1.97585	4.17569	0.628204	2.29339	3.67584	7.0816	11.2514	4.59913	4.26715	4.86008	2.01201	2.473	7.30104	2.99063	1.77721	1.82948	2.30553	2.77826	5.5401	2.76188	1.39758	1.65304	3.18933	3.76779	7.32392	9.4047	9.63879	15.9358	3.77924	12.6042
KS15072013F3	20	C	F	CF3	0	0	0	0.642172	0.613277	0.129402	0.857056	0.667974	0.939217	0.731782	1.12368	2.94173	1.45731	0.079913	1.68329	1.83017	3.85648	0.578529	2.11597	3.48615	6.90826	10.9149	4.54815	4.09151	4.68047	1.93886	2.37171	7.01043	2.82761	1.70992	1.76553	2.20231	2.65361	5.27152	2.6379	1.33685	1.58131	3.06462	3.65081	7.4339	9.87659	10.0314	17.4836	4.18529	13.373
KS15072013F4	20	C	F	CF4	0	0	0	0.665215	0.627548	0.132638	0.886545	0.686726	0.978925	0.768344	1.17997	3.01643	1.49492	0.0816811	1.74509	1.89436	3.98113	0.593266	2.16279	3.66067	7.00814	10.8672	4.59598	4.13244	4.75475	1.9608	2.39707	7.04676	2.85129	1.7257	1.79585	2.27581	2.73123	5.40963	2.68306	1.36152	1.59957	3.08798	3.69921	7.5541	9.32001	9.61412	16.562	3.85865	12.1054
KS15072013F5	20	C	F	CF5	0	0	0	0.642992	0.605778	0.130753	0.856149	0.668622	0.932828	0.730389	1.11239	2.84807	1.44472	0.0791104	1.68794	1.82703	3.88913	0.58881	2.15006	3.58842	6.69692	10.7987	4.61565	4.17594	4.76939	1.96104	2.39696	6.96348	2.83223	1.69628	1.74842	2.18538	2.62771	5.22106	2.61553	1.33522	1.58792	3.10974	3.76453	7.58421	9.41369	9.99155	17.7643	4.27631	13.0905
KS15072013M1	20	C	M	CM1	0	0	0	0.708132	0.669712	0.142696	0.958044	0.732906	1.02321	0.794513	1.17737	2.95466	1.52721	0.0829229	1.7866	1.93421	4.10859	0.615516	2.23427	3.49999	6.11654	11.016	4.75547	4.10325	4.77786	1.9872	2.41642	7.03385	2.87955	1.75777	1.81104	2.23956	2.67405	5.24135	2.56793	1.29343	1.52002	2.92547	3.2884	5.91848	7.32088	8.59736	17.4698	3.87725	11.2858
KS15072013M2	20	C	M	CM2	0	0	0	0.719917	0.686613	0.147705	0.980482	0.755649	1.05048	0.817149	1.1934	2.98568	1.57128	0.0861442	1.8182	1.99789	4.20477	0.634649	2.30769	3.63613	6.05623	11.1707	4.69222	4.2364	4.9376	2.0147	2.43992	7.12107	2.92672	1.77112	1.80914	2.23715	2.66494	5.26799	2.61826	1.33166	1.57709	3.07885	3.51633	6.1822	7.22915	8.67561	16.4324	3.71526	12.2015
KS15072013M3	20	C	M	CM3	0	0	0	0.754907	0.719479	0.153124	1.01854	0.792261	1.09855	0.856049	1.26208	3.13165	1.65085	0.0895737	1.92025	2.11095	4.4708	0.669253	2.44769	3.85254	6.38845	11.479	4.79777	4.40235	5.11792	2.09718	2.55611	7.49544	3.1084	1.87774	1.91993	2.36109	2.83099	5.59101	2.76257	1.40468	1.65972	3.16905	3.63496	6.2868	7.54711	8.70148	15.6281	3.54273	11.5058
KS15072013M4	20	C	M	CM4	0	0	0	0.735981	0.691735	0.147957	0.983574	0.759988	1.07479	0.838081	1.25137	3.16135	1.59323	0.0867327	1.86197	2.01655	4.20461	0.620276	2.26035	3.59098	6.51874	11.1809	4.6007	4.19797	4.92804	2.02745	2.46502	7.28443	2.95967	1.81647	1.88602	2.33997	2.79264	5.47242	2.67832	1.34965	1.56069	2.92297	3.33247	6.2158	7.68547	8.7748	14.9011	3.32755	10.7212
KS15072013M5	20	C	M	CM5	0	0	0	0.728703	0.686285	0.146129	0.988516	0.761401	1.05206	0.83171	1.2527	3.34532	1.63118	0.0882247	1.89591	2.06306	4.33643	0.645846	2.34361	3.623	7.27172	12.3891	4.69219	4.41435	5.11363	2.14364	2.62484	7.85308	3.15832	1.92411	1.99672	2.45504	2.96697	5.84143	2.85332	1.41562	1.64617	3.1631	3.49091	6.44715	9.11095	9.85097	15.0803	3.38926	10.4743
E1S22072013F1	20	E1	F	E1F1	50	39	2350	0.691852	0.67071	0.142952	0.969835	0.737832	1.01241	0.800789	1.2227	3.30171	1.549	0.0824344	1.72024	1.87615	3.95313	0.600262	2.18859	3.56854	7.27427	13.0905	4.76868	4.27317	4.85854	2.01623	2.50447	7.47249	3.0161	1.7767	1.83209	2.30809	2.79723	5.59512	2.71052	1.34187	1.58048	3.02884	3.46119	6.92713	9.92533	11.124	17.904	3.92007	13.4648
E1S22072013F2	20	E1	F	E1F2	50	28	3750	0.685532	0.655923	0.142351	0.950889	0.720325	1.00353	0.792097	1.207	3.27581	1.55076	0.0827563	1.73828	1.88577	3.99695	0.602545	2.20023	3.48902	7.28172	12.9025	4.68735	4.27482	4.86939	2.03079	2.49837	7.47565	3.03163	1.78708	1.84058	2.33241	2.82144	5.62637	2.73787	1.35376	1.61822	3.05248	3.39459	6.6503	9.85768	10.6816	16.7847	3.78049	14.4571
E1S22072013F3	20	E1	F	E1F3	50	31	2500	0.620753	0.60057	0.130627	0.878642	0.669708	0.941452	0.760434	1.19674	3.65324	1.62335	0.0827731	1.68315	1.79148	3.71656	0.560849	2.04652	3.34218	8.20954	17.5579	5.01072	4.54728	5.08707	2.09251	2.57034	7.97929	3.21882	1.81354	1.85623	2.4498	3.06549	6.27017	3.02549	1.48937	1.74369	3.22187	3.55342	7.25497	12.0788	14.7483	20.9772	4.21519	13.1535
E1S22072013F4	20	E1	F	E1F4	50	16	2800	0.713167	0.689177	0.146367	0.991619	0.753107	1.03545	0.815251	1.25125	3.42349	1.58803	0.0847334	1.7703	1.91666	3.98171	0.598778	2.19717	3.55363	7.45997	13.5334	4.77519	4.34773	4.93117	2.04592	2.52832	7.58863	3.04186	1.80309	1.85316	2.35003	2.86403	5.69089	2.74788	1.35862	1.59608	2.98641	3.41863	7.01427	10.3499	11.6014	17.306	3.71294	11.9514
E1S22072013F5	20	E1	F	E1F5	50	26	2200	0.645521	0.619637	0.13404	0.910001	0.689916	0.970701	0.778758	1.21855	3.58136	1.63327	0.0834773	1.70316	1.8161	3.77288	0.569656	2.07567	3.44102	7.90763	16.5573	5.05492	4.4944	5.05016	2.08678	2.56319	7.86778	3.19181	1.82379	1.86736	2.42042	3.00904	6.13527	2.96815	1.46301	1.70547	3.22022	3.59663	7.31461	11.3323	13.6664	20.7723	4.25905	12.2657
E1S22072013M2	20	E1	M	E1M2	50	46	5000	0.697606	0.661313	0.141219	0.945888	0.725694	1.01908	0.798824	1.21325	3.15914	1.53867	0.0834742	1.75222	1.89304	3.94923	0.59416	2.17106	3.46365	7.08559	11.7237	4.58427	4.23949	4.84478	1.99571	2.45244	7.20255	2.94042	1.74469	1.80935	2.30386	2.76805	5.48883	2.68907	1.35014	1.58414	3.05853	3.47745	6.83792	9.36418	9.68338	15.6957	3.68481	14.1355
E1S22072013M3	20	E1	M	E1M3	50	48	3250	0.700989	0.662952	0.141279	0.954362	0.731946	1.01577	0.799487	1.21563	3.33489	1.58444	0.0847495	1.79081	1.94638	4.11743	0.62243	2.24386	3.51167	7.80494	12.6891	4.73758	4.42853	5.0254	2.10237	2.6029	7.75783	3.14092	1.87083	1.92924	2.42861	2.94266	5.86216	2.85043	1.40631	1.64351	3.12239	3.55375	7.23936	10.824	10.6474	16.1322	3.71235	14.3626
E1S22072013M4	20	E1	M	E1M4	50	21	4300	0.634563	0.601834	0.128245	0.866428	0.66707	0.924064	0.724707	1.08907	2.93355	1.46324	0.078537	1.65865	1.79243	3.81404	0.579466	2.11593	3.30983	6.73611	12.149	4.84583	4.33212	4.8335	1.96881	2.40023	7.0619	2.87266	1.6947	1.73211	2.17816	2.61948	5.2307	2.61626	1.32172	1.58569	3.119	3.5541	6.85826	10.2588	11.3753	21.1023	5.02571	16.8379
E1S22072013M5	20	E1	M	E1M5	50	40	7550	0.651304	0.61963	0.134497	0.904289	0.691647	0.961624	0.755131	1.16342	3.21854	1.5091	0.0816164	1.70422	1.83528	3.87838	0.586301	2.13893	3.43274	7.70781	12.8345	4.81644	4.32992	4.82556	2.00528	2.48117	7.40533	3.01121	1.75466	1.80844	2.31508	2.80114	5.60577	2.73515	1.35222	1.59059	3.12201	3.47877	7.22927	11.3728	11.3062	18.1113	4.15379	14.5076
E2S22072013F1	20	E2	F	E2F1	15	4	1250	0.75905	0.729106	0.157069	1.06222	0.809616	1.1139	0.871342	1.29865	3.2344	1.67767	0.0926219	1.97984	2.16565	4.5926	0.692028	2.52448	4.0876	6.86647	11.3549	4.88573	4.57684	5.27109	2.19402	2.70152	7.86477	3.28273	1.96057	2.00527	2.50263	3.00893	5.89269	2.87328	1.42644	1.68266	3.27044	5.19153	6.9469	7.6601	7.82501	12.3449	2.99079	11.2814
E2S22072013F2	20	E2	F	E2F2	15	4	1450	0.742626	0.695337	0.150154	1.01757	0.779774	1.07544	0.849171	1.27306	3.13366	1.64034	0.0898772	1.91243	2.09673	4.42321	0.67491	2.45248	4.04589	6.652	11.1189	4.89634	4.53273	5.21961	2.14796	2.63013	7.63513	3.17758	1.90232	1.9446	2.42673	2.91371	5.74063	2.80914	1.40845	1.67673	3.287	4.80487	7.06631	7.74255	8.18793	14.2374	3.46089	12.0061
E2S22072013F3	20	E2	F	E2F3	15	5	1250	0.690066	0.661127	0.142574	0.949239	0.719755	0.996363	0.779633	1.1881	3.01557	1.54971	0.0843572	1.8051	1.96097	4.16922	0.635365	2.33507	3.8618	6.77284	11.4137	4.99909	4.59439	5.1595	2.11457	2.58855	7.49618	3.10445	1.83217	1.87272	2.35116	2.82104	5.57418	2.74088	1.38253	1.64918	3.30778	4.60588	7.51913	8.53899	9.097	15.9297	3.96424	13.4989
E2S22072013F5	20	E2	F	E2F5	15	6	1350	0.730618	0.708512	0.15232	1.02725	0.776397	1.07684	0.844106	1.2631	3.17215	1.62093	0.0888977	1.90041	2.08448	4.44819	0.675107	2.46989	4.01068	6.84709	11.2011	4.89182	4.54693	5.21471	2.15136	2.64422	7.66134	3.15719	1.88421	1.92541	2.39262	2.87522	5.67904	2.78398	1.40372	1.67692	3.28718	4.63003	7.48877	8.14669	8.4964	14.4899	3.45278	11.7927
E2S22072013M1	20	E2	M	E2M1	15	6	1500	0.716994	0.65759	0.140901	0.953752	0.744699	1.01018	0.796512	1.16898	3.13801	1.54677	0.0844648	1.78219	1.98006	4.08606	0.612317	2.25973	3.4694	6.94028	11.5299	4.59607	4.22111	4.72857	1.93591	2.36374	7.08943	2.89601	1.70704	1.75052	2.22893	2.70889	5.43432	2.73884	1.40446	1.64652	3.28807	3.64787	6.90283	10.2457	10.4854	17.3195	4.20111	15.1292
E2S22072013M2	20	E2	M	E2M2	15	9	1250	0.653839	0.616536	0.130678	0.884347	0.680194	0.941305	0.744356	1.13148	3.07745	1.47188	0.0799136	1.69614	1.84119	3.91784	0.591078	2.13609	3.32506	7.23802	11.591	4.41497	4.18918	4.72809	1.97436	2.42901	7.27299	2.94551	1.75806	1.81388	2.29257	2.77947	5.5145	2.70363	1.34971	1.58981	3.04661	3.43467	6.97042	10.3651	10.1976	15.3009	3.62473	12.2773
E2S22072013M3	20	E2	M	E2M3	15	10	2550	0.654727	0.616013	0.134135	0.88647	0.682836	0.958281	0.754415	1.12971	3.05631	1.4854	0.0812473	1.7153	1.85672	3.93643	0.592083	2.16225	3.42434	7.12764	11.5155	4.52084	4.2417	4.79892	1.98203	2.42694	7.19489	2.9127	1.72743	1.77268	2.25651	2.732	5.45459	2.72818	1.37921	1.63202	3.1612	3.61851	7.15533	10.241	10.5197	16.9491	4.0876	13.7241
E2S22072013M4	20	E2	M	E2M4	15	13	1650	0.668847	0.641955	0.136877	0.915188	0.703295	0.986187	0.768309	1.1522	2.98903	1.4956	0.0812522	1.72694	1.86868	3.94492	0.600637	2.19678	3.5342	6.7247	11.2072	4.66645	4.26632	4.84113	1.96788	2.39507	7.01239	2.86365	1.69561	1.74799	2.21864	2.6468	5.28761	2.64101	1.35299	1.61419	3.17971	3.68504	7.2718	9.66255	10.2917	17.9564	4.3769	15.3379
E2S22072013M5	20	E2	M	E2M5	15	6	1650	0.689259	0.646241	0.138769	0.91808	0.707599	1.00112	0.789667	1.1909	3.06154	1.54691	0.0833234	1.79167	1.94241	4.09266	0.614643	2.247	3.65167	6.91358	11.1057	4.657	4.30123	4.94672	2.04549	2.49167	7.26075	2.9582	1.78403	1.85036	2.32239	2.78268	5.50663	2.74113	1.39059	1.64056	3.18987	3.71222	7.3178	9.33797	9.78393	16.6092	4.06132	13.4907
KS29072013F1	22	C	F	CF1	0	0	0	0.703099	0.657613	0.143294	0.947965	0.730352	1.01703	0.799707	1.20243	3.15014	1.55878	0.0845068	1.81511	1.98313	4.19734	0.629522	2.30569	3.6586	6.99664	11.7914	4.67753	4.34542	4.98655	2.0688	2.52701	7.41062	2.98893	1.80444	1.86485	2.31477	2.80417	5.56576	2.74834	1.38666	1.64092	3.18994	3.70594	7.09121	9.34661	10.4033	17.3189	4.01135	13.9778
KS29072013F3	22	C	F	CF3	0	0	0	0.755214	0.72392	0.154778	1.03664	0.788757	1.09506	0.85874	1.2608	3.20771	1.64433	0.0889246	1.90324	2.0761	4.3579	0.650508	2.35576	3.5705	6.38065	11.6141	4.51542	4.222	4.92126	2.03284	2.49839	7.37843	3.04944	1.83813	1.89478	2.36203	2.81137	5.55639	2.72975	1.37548	1.61327	3.16222	3.41879	5.99115	7.81666	9.47806	14.816	3.245	11.6923
KS29072013F4	22	C	F	CF4	0	0	0	0.709078	0.673303	0.142593	0.963951	0.739014	1.02629	0.807822	1.21276	3.31291	1.57831	0.0845783	1.81569	1.97404	4.15862	0.619233	2.24246	3.42043	7.22289	12.4569	4.49568	4.30919	4.90866	2.02876	2.47452	7.50227	3.02975	1.81365	1.86842	2.36971	2.87137	5.71748	2.79637	1.3876	1.62084	3.15331	3.45816	6.50232	9.79096	10.6744	15.417	3.4285	10.6031
KS29072013F5	22	C	F	CF5	0	0	0	0.692222	0.655149	0.138654	0.935811	0.722492	0.98621	0.775588	1.15529	3.04276	1.52565	0.0825561	1.77726	1.94137	4.11487	0.622088	2.27002	3.47086	6.67287	11.8888	4.67833	4.27624	4.8487	1.99783	2.44196	7.28429	2.97637	1.77461	1.81769	2.26027	2.72403	5.42675	2.69539	1.36262	1.61371	3.11147	3.51617	6.51865	9.09687	10.3645	18.4502	4.11563	12.347
KS29072013M1	22	C	M	CM1	0	0	0	0.676101	0.63494	0.136529	0.898352	0.696276	0.973447	0.770317	1.15784	3.01586	1.49554	0.0818818	1.76025	1.92146	4.0716	0.612402	2.22081	3.53701	7.04571	11.0462	4.56222	4.31258	4.85503	1.98789	2.41852	7.1461	2.90803	1.74591	1.79818	2.27831	2.74838	5.48006	2.73459	1.39303	1.64705	3.20008	3.76228	7.27515	9.86874	10.236	16.8564	4.16627	13.1195
KS29072013M2	22	C	M	CM2	0	0	0	0.719091	0.672009	0.141543	0.951729	0.729165	1.0391	0.816547	1.22077	3.1795	1.56596	0.0857876	1.83336	1.98487	4.18166	0.623832	2.2512	3.56549	7.12364	11.1799	4.48791	4.27597	4.87508	2.0108	2.45386	7.29853	2.98128	1.79131	1.85737	2.36007	2.84142	5.61961	2.77745	1.39648	1.62843	3.07966	3.54603	6.92079	9.46161	9.51851	14.3952	3.44286	10.5925
KS29072013M3	22	C	M	CM3	0	0	0	0.625585	0.590503	0.126448	0.837946	0.644509	0.920626	0.724749	1.09409	2.94381	1.44772	0.0786616	1.68303	1.81813	3.89053	0.586154	2.14344	3.41133	7.01572	11.5467	4.63308	4.28287	4.80274	1.95947	2.38043	7.02861	2.84915	1.68886	1.75149	2.22234	2.68975	5.37668	2.70244	1.37883	1.6422	3.25624	3.76087	7.3612	10.7244	11.117	18.8147	4.542	13.4267
KS29072013M4	22	C	M	CM4	0	0	0	0.654304	0.619447	0.135177	0.890991	0.675973	0.940213	0.736935	1.11917	2.95672	1.47381	0.0805106	1.74397	1.90838	4.09024	0.619268	2.25277	3.5362	6.98605	11.2793	4.63758	4.30347	4.83875	1.98717	2.425	7.20308	2.92747	1.75148	1.79799	2.26104	2.73107	5.45769	2.75319	1.40015	1.67122	3.31783	3.81891	7.45814	10.2674	10.564	17.7631	4.31524	13.2636
KS29072013M5	22	C	M	CM5	0	0	0	0.707853	0.663469	0.142678	0.947804	0.725322	1.01501	0.802117	1.20877	3.14341	1.56109	0.0860882	1.85122	2.02702	4.28777	0.645924	2.33145	3.67682	7.27458	11.1816	4.58877	4.32594	4.93631	2.06679	2.53903	7.52803	3.06075	1.84734	1.90237	2.37693	2.86553	5.68542	2.81749	1.41296	1.65847	3.2329	3.69895	7.33581	9.63533	9.47714	14.5866	3.47864	9.95783
E1S05082013F1	22	E1	F	E1F1	50	39	4450	0.69058	0.675947	0.145115	0.976703	0.737866	1.01541	0.807986	1.24962	3.51849	1.57501	0.0825133	1.73032	1.91611	4.10855	0.627831	2.29621	3.67911	8.09322	14.3575	4.86749	4.56241	5.05051	2.06812	2.54544	7.75512	3.11875	1.80106	1.85532	2.42345	2.97756	5.96561	2.88782	1.42833	1.69408	3.22697	3.6706	7.41196	11.4735	12.6597	18.0871	3.95687	13.3329
E1S05082013F2	22	E1	F	E1F2	50	28	2900	0.753952	0.728943	0.155617	1.06277	0.794446	1.09451	0.862228	1.30967	3.50166	1.65111	0.0881174	1.86912	2.07504	4.41525	0.673854	2.4539	3.85462	7.82569	13.2995	4.83361	4.54886	5.14547	2.13988	2.63773	7.94192	3.22633	1.8938	1.9422	2.48245	3.02156	6.00261	2.92964	1.44904	1.70188	3.24448	3.72495	7.28454	10.2398	11.0616	16.0858	3.52876	12.1287
E1S05082013F4	22	E1	F	E1F4	50	16	2750	0.692825	0.675226	0.146391	0.997373	0.734919	1.00833	0.802227	1.20528	3.34777	1.53903	0.0818076	1.71412	1.89464	4.03795	0.622692	2.27738	3.63059	7.56143	14.0381	5.01792	4.45649	4.9459	2.0389	2.51461	7.58048	3.0424	1.77718	1.82429	2.33477	2.83906	5.67587	2.77015	1.38625	1.64334	3.20778	3.68309	7.36684	11.3836	13.0189	20.8026	4.48908	14.6647
E1S05082013F5	22	E1	F	E1F5	50	26	1150	0.640555	0.624096	0.134835	0.920474	0.690182	0.949589	0.751519	1.16465	3.60956	1.58841	0.0815166	1.65763	1.79538	3.7746	0.574186	2.09091	3.26968	8.05129	17.04	4.97241	4.50221	4.9606	2.03647	2.51268	7.87973	3.14417	1.78009	1.8248	2.3918	2.98017	6.06934	2.95981	1.46335	1.71549	3.19973	3.53888	6.9906	12.7905	15.625	22.8336	4.57522	13.5811
E1S05082013M1	22	E1	M	E1M1	50	42	1950	0.701342	0.681498	0.150018	1.00771	0.758657	1.04017	0.813408	1.22994	3.53538	1.63631	0.0860177	1.78063	1.93838	4.06382	0.620922	2.25126	3.42604	7.86486	15.1416	5.25333	4.56587	4.9936	2.07279	2.55955	7.79152	3.17586	1.81503	1.85433	2.42122	2.94673	5.94775	2.89709	1.42926	1.67698	3.14182	3.39383	6.68594	11.8781	12.6549	19.3316	4.22418	14.7455
E1S05082013M3	22	E1	M	E1M3	50	48	2650	0.742371	0.71339	0.151992	1.02418	0.783913	1.07391	0.848376	1.28681	3.29039	1.62804	0.0877466	1.87751	2.05037	4.32473	0.654212	2.36697	3.84788	7.43715	11.3368	4.61334	4.36043	4.95178	2.03727	2.51178	7.51315	3.12594	1.84865	1.89017	2.42479	2.9108	5.77291	2.80716	1.3951	1.63493	3.11546	3.71786	7.53552	9.10625	8.8712	12.9658	3.12365	13.53
E1S05082013M4	22	E1	M	E1M4	50	21	3900	0.751531	0.719348	0.15446	1.03585	0.796252	1.09362	0.859368	1.28627	3.28678	1.65316	0.0892488	1.91625	2.08483	4.3625	0.661017	2.3879	3.80669	7.23509	11.3066	4.58295	4.37207	4.98878	2.04393	2.52381	7.49444	3.12671	1.8478	1.89437	2.43179	2.91022	5.73397	2.81191	1.40465	1.63321	3.16269	3.70046	7.08625	8.68691	8.75029	13.0401	3.11679	13.3793
E1S05082013M5	22	E1	M	E1M5	50	40	3950	0.659184	0.630454	0.134432	0.918685	0.693215	0.94555	0.737087	1.13459	2.98664	1.47372	0.0801542	1.70589	1.85663	3.95531	0.604374	2.22121	3.60935	7.1144	11.6817	4.80004	4.34743	4.77693	1.95213	2.3956	7.09	2.92844	1.69708	1.73482	2.23871	2.69706	5.37835	2.66524	1.33988	1.60171	3.24334	3.82266	7.83361	10.4017	10.833	18.3964	4.53364	17.5977
E2S05082013F1	22	E2	F	E2F1	15	4	3100	0.767826	0.727394	0.155245	1.04462	0.79797	1.11802	0.88132	1.312	3.288	1.65116	0.0903634	1.93902	2.1667	4.58657	0.686172	2.49121	3.92453	6.91296	11.4689	4.78465	4.52839	5.23497	2.15534	2.61447	7.64383	3.14767	1.90646	1.97312	2.47358	2.98019	5.84058	2.83829	1.41532	1.67838	3.25397	3.69731	6.63827	8.06976	8.5637	13.8777	3.35603	11.1951
E2S05082013F2	22	E2	F	E2F2	15	4	1350	0.746479	0.720492	0.153287	1.04916	0.787055	1.0825	0.844163	1.25274	3.3053	1.61636	0.0882954	1.88897	2.09575	4.48115	0.680267	2.46362	3.72536	7.22711	11.9453	4.59868	4.43524	5.07867	2.10608	2.59748	7.76208	3.16731	1.87855	1.92595	2.42432	2.93452	5.81853	2.85256	1.42279	1.67855	3.23745	3.65132	6.78298	9.36842	9.82374	14.2279	3.27317	11.6884
E2S05082013F3	22	E2	F	E2F3	15	5	2500	0.652951	0.621072	0.135059	0.916717	0.684008	0.929862	0.727447	1.09885	3.05798	1.43499	0.0770503	1.64939	1.85403	4.00787	0.618309	2.27697	3.55776	7.37049	13.0326	4.89488	4.48009	4.89238	2.00336	2.4774	7.37391	2.92217	1.72158	1.75877	2.22639	2.71103	5.43489	2.73111	1.39836	1.69082	3.35117	3.91751	7.63507	12.021	13.3223	22.1191	5.1178	15.7056
E2S05082013F4	22	E2	F	E2F4	15	9	1600	0.729374	0.696563	0.153045	1.00711	0.757527	1.05375	0.82323	1.25225	3.30403	1.59173	0.0874218	1.86089	2.05256	4.37586	0.660516	2.3976	3.69002	7.39584	12.1236	4.61302	4.42196	5.04704	2.10409	2.58086	7.74221	3.16271	1.88413	1.93123	2.44411	2.96023	5.85327	2.86474	1.42064	1.668	3.2396	3.62956	6.80907	9.44421	9.80331	14.3662	3.33405	12.8258
E2S05082013F5	22	E2	F	E2F5	15	6	1050	0.672959	0.648059	0.138643	0.941727	0.718471	0.985619	0.785912	1.18862	3.21019	1.53918	0.0832857	1.77743	1.97503	4.21672	0.638539	2.34329	3.70036	7.44405	12.6526	4.78681	4.5211	5.09302	2.09091	2.5569	7.57421	3.05003	1.81033	1.84916	2.33753	2.84703	5.71784	2.83309	1.42172	1.69706	3.29265	3.8765	7.30439	10.3614	11.1639	17.673	4.18643	14.6909
E2S05082013M1	22	E2	M	E2M1	15	6	1600	0.668673	0.635298	0.135438	0.909107	0.703438	0.97385	0.765573	1.17041	3.31648	1.51229	0.0813359	1.72752	1.88174	3.95024	0.591079	2.1522	3.37526	7.83697	12.6865	4.58967	4.38547	4.9164	2.03382	2.49735	7.54354	2.97164	1.77209	1.82619	2.31997	2.8226	5.63582	2.7861	1.39216	1.62968	3.14672	3.57027	7.32466	12.3818	12.2798	17.7189	4.09783	13.3969
E2S05082013M2	22	E2	M	E2M2	15	9	1726	0.659195	0.625207	0.134709	0.929556	0.696849	0.957994	0.74575	1.13706	3.25233	1.49254	0.081641	1.73398	1.90696	4.08502	0.62424	2.26212	3.47856	7.89449	12.8042	4.65932	4.46587	4.90098	2.04523	2.54246	7.67629	3.07423	1.81012	1.84664	2.35034	2.86541	5.74415	2.83473	1.40924	1.66468	3.16826	3.67363	7.42989	12.4728	12.131	17.3915	4.06879	13.0426
E2S05082013M3	22	E2	M	E2M3	15	10	7100	0.678554	0.649562	0.13981	0.932544	0.70659	0.975657	0.769805	1.16946	3.31886	1.52659	0.0824622	1.75672	1.91483	4.08556	0.619015	2.2281	3.32813	7.70134	12.6002	4.37223	4.31706	4.84169	2.01956	2.50549	7.65408	3.08634	1.80625	1.84771	2.37653	2.91325	5.81701	2.8566	1.4074	1.63973	3.0719	3.46542	6.89006	11.552	11.1088	14.6154	3.36225	12.5991
E2S05082013M5	22	E2	M	E2M5	15	6	5700	0.669006	0.646707	0.138148	0.919775	0.702019	0.976565	0.767814	1.15221	3.0361	1.48774	0.0808108	1.74719	1.89518	4.04148	0.60845	2.21672	3.51495	6.96611	11.2323	4.52471	4.27123	4.82325	1.97442	2.41643	7.1188	2.89306	1.72904	1.78484	2.24434	2.70631	5.38858	2.66309	1.34658	1.60839	3.19039	3.82289	7.43871	9.97028	10.4535	16.7093	4.01661	13.917
[truncated: 427 more columns]

## Sheet: JRES_lipids
SampleID	status	week	gender	hamstername	metacercaria	worms	eggs	lipids_(CH)3	Cholesterol	lipids_(CH2)n	lipids_CH2-CH2-COOC	lipids_(CH2)n-CH2=CH	lipids_CH2-CH2-COOC (2)	MUFA	lipids_N(CH3)3	lipids_CH2N	lipids_O-CH2	lipids_CH=CH
KS26022013F1	C	0	F	CF1	0	0	0	2.96668e+08	4.86393e+06	5.59324e+08	3.39081e+07	5.03535e+07	-7.65689e+07	4.95735e+07	6.36401e+07	3.11534e+06	-5.46779e+06	9.46318e+07
KS26022013F2	C	0	F	CF2	0	0	0	2.42461e+08	1.37184e+06	8.14285e+08	2.81541e+07	5.95891e+07	-1.91661e+08	4.34616e+07	3.34774e+07	1.86008e+07	1.89632e+07	5.78615e+07
KS26022013F3	C	0	F	CF3	0	0	0	2.73512e+08	4.97681e+06	4.654e+08	3.12991e+07	5.74296e+07	-4.40514e+08	4.53472e+07	5.04621e+07	3.04022e+07	2.23806e+07	9.25377e+07
KS26022013F4	C	0	F	CF4	0	0	0	2.9031e+08	7.07761e+06	5.41946e+08	2.7218e+07	3.07534e+07	1.18393e+08	3.90757e+07	5.95069e+07	1.76994e+07	1.6194e+07	5.97305e+07
KS26022013F5	C	0	F	CF5	0	0	0	2.95854e+08	6.38815e+06	6.39054e+08	2.54618e+07	5.252e+07	-4.14829e+08	4.63492e+07	6.53512e+07	3.0845e+07	5.19329e+06	8.5938e+07
KS26022013M1	C	0	M	CM1	0	0	0	2.91723e+08	5.10618e+06	6.21142e+08	3.21714e+07	2.75983e+07	5.80676e+08	4.36443e+07	5.85224e+07	1.19187e+07	1.11761e+07	8.34564e+07
KS26022013M2	C	0	M	CM2	0	0	0	2.90505e+08	2.37026e+06	4.11052e+08	3.19144e+07	6.87906e+07	-8.34776e+06	5.07805e+07	6.55298e+07	2.5604e+07	2.39233e+07	7.44538e+07
KS26022013M4	C	0	M	CM4	0	0	0	2.62369e+08	4.65727e+06	4.79828e+08	2.73324e+07	-810730	1.26264e+08	4.38729e+07	6.93996e+07	4.57098e+07	1.05613e+07	6.92799e+07
KS26022013M5	C	0	M	CM5	0	0	0	2.77268e+08	4.8262e+06	5.28636e+08	2.19419e+07	1.20025e+07	-1.71424e+08	3.74554e+07	6.68932e+07	3.02687e+07	2.25446e+07	6.20322e+07
E1S28022013F1	E1	0	F	E1F1	50	39	0	2.97844e+08	4.77074e+06	5.19864e+08	2.97414e+07	6.23114e+07	9.90667e+08	5.70518e+07	4.42897e+07	3.55837e+06	-1.11914e+06	7.47124e+07
E1S28022013F2	E1	0	F	E1F2	50	28	0	2.74181e+08	3.01786e+06	4.33644e+08	3.37951e+07	7.47897e+07	-1.89399e+08	6.06247e+07	3.95909e+07	8.23826e+06	1.9733e+07	1.02076e+08
E1S28022013F4	E1	0	F	E1F4	50	16	0	2.66942e+08	4.04461e+06	1.83675e+08	2.12592e+07	9.56378e+06	3.81975e+08	4.61377e+07	3.43862e+07	3.04535e+07	2.96669e+06	4.45909e+07
E1S28022013F5	E1	0	F	E1F5	50	26	0	3.02024e+08	4.14356e+06	7.94534e+08	3.15314e+07	6.98687e+07	-2.71823e+08	5.34773e+07	5.11281e+07	2.12842e+07	137825	8.27905e+07
E1S28022013M1	E1	0	M	E1M1	50	42	0	2.88501e+08	2.08e+06	4.1162e+08	3.78306e+07	5.46976e+07	7.00037e+08	5.24613e+07	5.72291e+07	2.65448e+07	1.73739e+07	7.47717e+07
E1S28022013M2	E1	0	M	E1M2	50	46	0	2.66336e+08	6.8112e+06	5.3101e+08	1.89214e+07	4.42812e+07	-3.09026e+08	4.3273e+07	3.89653e+07	3.64564e+07	-3.56062e+06	4.22014e+07
E1S28022013M3	E1	0	M	E1M3	50	48	0	3.10563e+08	7.46628e+06	4.41239e+08	3.74502e+07	7.49162e+07	7.34125e+08	5.32271e+07	8.77717e+07	2.61308e+07	2.19969e+07	1.0022e+08
E1S28022013M4	E1	0	M	E1M4	50	21	0	2.93396e+08	2.01862e+06	5.28984e+08	3.48343e+07	2.08886e+07	2.67834e+08	5.01243e+07	8.71769e+07	7.93692e+07	3.09845e+07	7.76724e+07
E1S28022013M5	E1	0	M	E1M5	50	40	0	2.97179e+08	5.42139e+06	3.77451e+08	3.87155e+07	3.92281e+07	4.92305e+07	4.77656e+07	7.42385e+07	4.57195e+07	-1.34363e+07	9.5333e+07
E2S28022013F1	E2	0	F	E2F1	15	4	0	2.9611e+08	7.83891e+06	4.14742e+08	2.74945e+07	6.61591e+07	-1.01056e+08	6.09112e+07	4.32983e+07	5.50461e+07	3.87525e+07	8.96583e+07
E2S28022013F2	E2	0	F	E2F2	15	4	0	2.43898e+08	2.48977e+06	2.90146e+08	2.13169e+07	5.26247e+07	7.96276e+08	5.37506e+07	1.99292e+07	1.12391e+07	7.90152e+06	7.5372e+07
E2S28022013F3	E2	0	F	E2F3	15	5	0	2.28081e+08	1.63046e+06	4.45571e+08	1.74415e+07	4.8292e+07	1.65702e+08	5.1033e+07	-654501	3.97088e+07	-5.40451e+07	9.60226e+07
E2S28022013F4	E2	0	F	E2F4	15	9	0	2.5547e+08	5.56069e+06	3.85002e+08	2.28513e+07	3.30169e+07	4.59987e+08	4.8453e+07	3.61583e+07	4.64162e+07	-1.87258e+07	8.95733e+07
E2S28022013F5	E2	0	F	E2F5	15	6	0	2.51306e+08	2.84258e+06	9.54667e+07	2.25207e+07	3.70699e+07	6.98104e+08	5.41058e+07	2.26806e+07	-2.75687e+07	-5.27395e+06	6.87553e+07
E2S28022013M1	E2	0	M	E2M1	15	6	0	2.52377e+08	5.18617e+06	5.99356e+08	1.5715e+07	2.31742e+07	3.61792e+08	3.72412e+07	6.19959e+07	2.61685e+07	4.9044e+06	8.32703e+07
E2S28022013M2	E2	0	M	E2M2	15	9	0	2.91139e+08	5.9443e+06	4.67635e+08	3.06276e+07	2.04515e+07	4.91807e+08	4.66246e+07	7.07782e+07	3.15372e+07	-2.60335e+06	8.7467e+07
E2S28022013M3	E2	0	M	E2M3	15	10	0	2.82023e+08	8.53905e+06	3.49201e+08	2.71186e+07	2.71165e+07	-6.27541e+07	4.49892e+07	7.31808e+07	6.6501e+07	1.28304e+07	8.69424e+07
E2S28022013M4	E2	0	M	E2M4	15	13	0	2.50325e+08	5.18341e+06	2.06391e+08	2.80107e+07	2.34265e+07	-6.01608e+07	3.7368e+07	5.81914e+07	2.47125e+07	-7.81706e+06	7.38835e+07
E2S28022013M5	E2	0	M	E2M5	15	6	0	2.99813e+08	5.96182e+06	5.62153e+08	3.55338e+07	5.50135e+07	-1.02715e+08	4.6432e+07	9.02087e+07	6.85008e+06	5.70933e+06	7.54616e+07
KS11032013F1	C	2	F	CF1	0	0	0	3.19581e+08	2.12176e+06	5.4036e+08	3.82749e+07	6.05265e+07	2.22467e+08	5.71676e+07	8.4716e+07	1.44151e+07	3.56542e+07	8.22176e+07
KS11032013F2	C	2	F	CF2	0	0	0	3.09791e+08	1.75452e+06	7.46038e+08	4.78988e+07	1.07863e+08	7.38232e+08	5.78959e+07	6.28175e+07	6.49819e+07	2.63332e+07	9.52734e+07
KS11032013F3	C	2	F	CF3	0	0	0	2.79984e+08	3.37977e+06	5.61518e+08	3.64326e+07	5.90575e+07	4.9531e+08	4.56953e+07	6.48603e+07	1.60958e+07	5.32534e+07	7.72374e+07
KS11032013F4	C	2	F	CF4	0	0	0	3.12836e+08	5.06761e+06	6.05656e+08	4.78008e+07	8.54682e+07	2.35999e+08	5.13503e+07	7.92406e+07	4.18105e+07	1.35892e+07	9.5127e+07
KS11032013F5	C	2	F	CF5	0	0	0	2.94944e+08	1.58192e+06	5.1713e+08	3.42274e+07	6.06711e+07	-3.13997e+08	4.73478e+07	6.79217e+07	3.53321e+07	6.63962e+06	8.21766e+07
KS11032013M1	C	2	M	CM1	0	0	0	2.5776e+08	2.19323e+06	2.69358e+08	3.12996e+07	2.19517e+07	-2.17584e+08	4.21151e+07	5.22852e+07	3.36925e+06	5.05536e+06	6.687e+07
KS11032013M2	C	2	M	CM2	0	0	0	2.55859e+08	3.98858e+06	4.72268e+08	2.11616e+07	1.13725e+07	4.63305e+08	4.31876e+07	5.81766e+07	1.55183e+07	3.14071e+07	4.69569e+07
KS11032013M3	C	2	M	CM3	0	0	0	2.80608e+08	4.24412e+06	2.44246e+08	2.84238e+07	7.23321e+07	1.07479e+09	4.27511e+07	6.72661e+07	4.03665e+07	2.97018e+07	8.9871e+07
KS11032013M4	C	2	M	CM4	0	0	0	2.30523e+08	3.07708e+06	4.57777e+08	1.96056e+07	2.76217e+07	5.75232e+08	4.09872e+07	5.54583e+07	7.03892e+07	4.04458e+07	6.95861e+07
KS11032013M5	C	2	M	CM5	0	0	0	2.6199e+08	2.93349e+06	4.08247e+08	2.23516e+07	3.58859e+07	-1.17335e+07	3.72844e+07	4.95595e+07	6.79662e+07	2.35704e+07	7.12761e+07
E1S18032013F1	E1	2	F	E1F1	50	39	50	3.53443e+08	5.06644e+06	6.07335e+08	3.29798e+07	7.94492e+07	1.93682e+08	5.74193e+07	7.46152e+07	1.0946e+07	5.9321e+07	8.99597e+07
E1S18032013F2	E1	2	F	E1F2	50	28	0	3.38647e+08	7.13584e+06	5.29836e+08	3.3715e+07	6.71606e+07	6.21892e+08	4.6329e+07	9.89249e+07	7.42221e+07	1.38128e+07	7.57632e+07
E1S18032013F3	E1	2	F	E1F3	50	31	0	3.85068e+08	1.02744e+07	6.0534e+08	4.07007e+07	9.49613e+07	4.27444e+08	5.63709e+07	1.29949e+08	2.58633e+07	-3.91586e+06	9.90477e+07
E1S18032013F4	E1	2	F	E1F4	50	16	0	3.24032e+08	7.85835e+06	8.86702e+08	3.35813e+07	3.79825e+07	-7.53771e+08	5.05613e+07	8.23413e+07	4.4958e+07	1.24914e+07	8.27477e+07
E1S18032013F5	E1	2	F	E1F5	50	26	0	3.61439e+08	6.89505e+06	8.32458e+08	3.68953e+07	7.10847e+07	2.49723e+08	5.53934e+07	9.4211e+07	2.02263e+07	2.689e+07	9.91461e+07
E1S18032013M1	E1	2	M	E1M1	50	42	0	3.8104e+08	1.0753e+07	9.04489e+08	5.32336e+07	8.81772e+07	3.95643e+08	5.54514e+07	1.29438e+08	4.44369e+07	867636	1.37068e+08
E1S18032013M2	E1	2	M	E1M2	50	46	0	3.51561e+08	8.1717e+06	9.4513e+08	4.17829e+07	5.6327e+07	4.93906e+08	4.89511e+07	9.83675e+07	8.09034e+07	5.49742e+06	1.30108e+08
E1S18032013M3	E1	2	M	E1M3	50	48	0	3.21977e+08	4.41567e+06	7.27836e+08	3.60972e+07	7.30575e+07	6.49128e+08	4.56e+07	8.96765e+07	4.41331e+06	1.73082e+07	9.60587e+07
E1S18032013M4	E1	2	M	E1M4	50	21	0	3.60452e+08	9.74963e+06	7.61704e+08	4.41417e+07	7.14182e+07	6.06988e+08	4.05977e+07	1.20873e+08	4.50648e+07	6.89698e+06	9.12949e+07
E1S18032013M5	E1	2	M	E1M5	50	40	0	3.35281e+08	8.49595e+06	7.47377e+08	3.8569e+07	7.50835e+07	-2.00951e+08	4.43178e+07	1.02897e+08	3.43651e+07	-6.69016e+06	8.84074e+07
E2S18032013F1	E2	2	F	E2F1	15	4	0	3.46431e+08	2.88849e+06	7.81994e+08	4.67436e+07	6.35267e+07	3.13517e+08	6.01653e+07	6.52778e+07	4.63926e+07	1.74999e+07	1.00606e+08
E2S18032013F2	E2	2	F	E2F2	15	4	0	3.07042e+08	3.38861e+06	4.5544e+08	3.34394e+07	6.65461e+07	5.50872e+07	5.08256e+07	4.92766e+07	9.66958e+06	3.34411e+07	8.61678e+07
E2S18032013F3	E2	2	F	E2F3	15	5	0	3.48323e+08	2.3624e+06	6.23133e+08	5.57501e+07	1.05026e+08	6.31204e+07	5.97311e+07	5.80529e+07	2.86995e+07	1.02426e+07	1.04145e+08
E2S18032013F4	E2	2	F	E2F4	15	9	0	2.65771e+08	1.96004e+06	5.14362e+08	2.27228e+07	6.19564e+07	6.99652e+07	4.38836e+07	4.21496e+07	3.84906e+07	-9.00043e+06	9.37986e+07
E2S18032013F5	E2	2	F	E2F5	15	6	0	3.34019e+08	3.31792e+06	6.32438e+08	4.49971e+07	7.60886e+07	-6.26135e+08	5.16489e+07	6.8386e+07	-2.23979e+07	2.76909e+07	8.59675e+07
E2S18032013M1	E2	2	M	E2M1	15	6	0	3.3724e+08	2.91523e+06	4.90008e+08	4.70309e+07	8.16491e+07	-1.40009e+08	6.13397e+07	6.61809e+07	2.47427e+07	2.39881e+07	7.21666e+07
E2S18032013M2	E2	2	M	E2M2	15	9	0	3.65946e+08	4.36524e+06	6.47102e+08	5.28347e+07	1.06386e+08	3.00992e+08	5.37625e+07	8.77898e+07	1.24147e+07	1.66984e+07	9.54544e+07
E2S18032013M3	E2	2	M	E2M3	15	10	0	3.35922e+08	3.80129e+06	4.97721e+08	4.4191e+07	7.36144e+07	-5.38877e+08	5.29954e+07	8.73347e+07	2.90143e+07	3.45817e+07	9.71006e+07
E2S18032013M4	E2	2	M	E2M4	15	13	0	3.35737e+08	4.18678e+06	4.19231e+08	4.74193e+07	6.8178e+07	-4.13662e+08	5.17286e+07	7.78318e+07	2.45887e+07	3.21574e+07	1.00894e+08
E2S18032013M5	E2	2	M	E2M5	15	6	0	3.07053e+08	1.85794e+06	4.4498e+08	3.99588e+07	6.69819e+07	6.02821e+08	5.2283e+07	6.56221e+07	9.14055e+06	2.92269e+07	1.00121e+08
KS25032013F1	C	4	F	CF1	0	0	0	2.87494e+08	2.32432e+06	2.81649e+08	2.95493e+07	4.23922e+07	-7.40534e+07	6.08754e+07	5.07707e+07	2.90085e+07	1.72779e+07	7.88499e+07
KS25032013F2	C	4	F	CF2	0	0	0	2.79106e+08	1.95833e+06	2.16194e+08	2.66493e+07	2.90111e+07	-5.49538e+08	5.22698e+07	5.62143e+07	6.16487e+07	6.31096e+06	7.00354e+07
KS25032013F3	C	4	F	CF3	0	0	0	2.80657e+08	2.39332e+06	4.85345e+08	3.10218e+07	3.66288e+07	-6.82401e+08	5.33076e+07	4.76965e+07	7.6053e+06	1.97775e+07	7.97717e+07
KS25032013F4	C	4	F	CF4	0	0	0	2.64554e+08	3.87298e+06	4.80048e+08	2.50862e+07	2.59123e+07	-1.12623e+08	5.00735e+07	5.0805e+07	2.88885e+07	1.44917e+07	8.98999e+07
KS25032013F5	C	4	F	CF5	0	0	0	3.10157e+08	4.15899e+06	8.77893e+08	3.73303e+07	7.04303e+07	3.79951e+08	5.95421e+07	6.4849e+07	-1.023e+07	-1.65355e+07	7.62319e+07
KS25032013M2	C	4	M	CM2	0	0	0	2.55652e+08	3.63939e+06	1.93101e+08	2.56479e+07	1.20466e+07	-3.59074e+08	4.46172e+07	5.39049e+07	3.91208e+07	1.73127e+07	7.66756e+07
KS25032013M3	C	4	M	CM3	0	0	0	2.54689e+08	6.85694e+06	4.55472e+08	2.48967e+07	1.60047e+07	2.64362e+08	4.48266e+07	6.42375e+07	1.96009e+07	2.54108e+07	8.68287e+07
KS25032013M4	C	4	M	CM4	0	0	0	2.60556e+08	2.80027e+06	3.27156e+08	2.03794e+07	2.60896e+07	-5.45423e+08	4.6975e+07	5.33204e+07	2.88823e+07	1.9131e+07	6.51128e+07
KS25032013M5	C	4	M	CM5	0	0	0	2.80899e+08	3.59953e+06	5.84459e+08	2.50593e+07	8.69856e+06	-2.82611e+08	4.50125e+07	7.5604e+07	3.5231e+07	1.51591e+07	7.52521e+07
E1S02042013F2	E1	4	F	E1F2	50	28	1100	3.12822e+08	6.34138e+06	1.14661e+09	2.26478e+07	7.07085e+07	4.42235e+08	5.4376e+07	8.81669e+07	9.02521e+07	-1.38294e+07	1.21999e+08
E1S02042013F3	E1	4	F	E1F3	50	31	1000	4.29144e+08	1.49565e+07	1.13702e+09	4.65017e+07	1.30617e+08	3.52135e+08	6.36823e+07	1.36554e+08	4.7888e+07	5.12095e+06	1.28304e+08
E1S02042013F4	E1	4	F	E1F4	50	16	950	3.22134e+08	6.50524e+06	2.93752e+08	2.78713e+07	4.6164e+07	1.9291e+08	5.86473e+07	7.51251e+07	2.42574e+07	1.04715e+06	1.16372e+08
E1S02042013F5	E1	4	F	E1F5	50	26	1200	3.68149e+08	1.14775e+07	5.87763e+08	3.1415e+07	9.87874e+07	-6.1621e+08	5.44204e+07	1.06061e+08	3.43972e+07	-1.35078e+07	9.82313e+07
E1S02042013M1	E1	4	M	E1M1	50	42	1550	3.73141e+08	9.42116e+06	9.00386e+08	4.31719e+07	8.36756e+07	4.28932e+08	5.42249e+07	1.44569e+08	1.61935e+07	-3.32835e+06	1.0293e+08
E1S02042013M2	E1	4	M	E1M2	50	46	1650	3.77311e+08	7.88597e+06	2.71782e+08	4.87123e+07	9.25777e+07	5.73813e+08	6.05323e+07	1.31949e+08	4.19768e+07	1.72521e+06	1.25468e+08
E1S02042013M3	E1	4	M	E1M3	50	48	1550	3.63161e+08	7.42786e+06	4.78172e+08	4.40791e+07	7.99913e+07	1.37543e+09	6.26444e+07	1.22103e+08	-3.29306e+07	-1.28763e+07	9.46828e+07
E1S02042013M4	E1	4	M	E1M4	50	21	1150	3.84845e+08	7.53609e+06	8.53315e+08	5.28513e+07	1.32092e+08	7.82355e+08	6.39766e+07	1.4092e+08	7.47101e+06	4.27088e+07	1.52508e+08
E1S02042013M5	E1	4	M	E1M5	50	40	1550	3.68518e+08	1.13259e+07	9.44867e+08	3.72134e+07	9.61718e+07	4.61912e+07	6.58832e+07	1.47485e+08	8.62103e+07	2.97495e+07	9.32088e+07
E2S02042013F1	E2	4	F	E2F1	15	4	450	3.22019e+08	4.4503e+06	5.46194e+08	4.21563e+07	4.95672e+07	7.69641e+08	5.30049e+07	5.57263e+07	1.56865e+07	9.06151e+06	9.41255e+07
E2S02042013F2	E2	4	F	E2F2	15	4	600	2.20051e+08	2.24501e+06	2.85458e+08	5.8804e+06	2.61004e+07	4.53113e+08	3.87562e+07	1.53586e+07	4.34749e+07	-8.29712e+06	5.28131e+07
E2S02042013F3	E2	4	F	E2F3	15	5	850	3.27349e+08	4.57142e+06	3.24261e+08	3.29062e+07	8.4432e+07	-4.73653e+08	5.9405e+07	6.73735e+07	2.65263e+07	9.14042e+06	8.97928e+07
E2S02042013F4	E2	4	F	E2F4	15	9	900	3.30944e+08	9.32731e+06	9.22712e+08	3.64656e+07	6.93613e+07	2.30529e+08	6.34504e+07	8.16409e+07	-1.70514e+07	1.05829e+07	8.30798e+07
E2S02042013F5	E2	4	F	E2F5	15	6	850	3.24414e+08	1.07058e+07	6.31796e+08	3.12919e+07	9.73075e+07	-1.95397e+09	5.56836e+07	7.39421e+07	3.80716e+07	5.11969e+07	7.69209e+07
E2S02042013M1	E2	4	M	E2M1	15	6	600	2.72641e+08	4.5112e+06	2.93869e+08	2.61487e+07	2.12125e+07	6.75013e+08	5.30367e+07	7.14223e+07	3.93294e+07	1.81338e+07	9.33457e+07
E2S02042013M2	E2	4	M	E2M2	15	9	1000	3.3907e+08	7.90185e+06	3.97884e+08	3.46255e+07	5.12673e+07	2.26151e+08	6.23489e+07	8.11639e+07	1.26208e+07	2.52587e+07	1.2026e+08
E2S02042013M3	E2	4	M	E2M3	15	10	650	2.45647e+08	2.99773e+06	4.03493e+08	2.39506e+07	2.09445e+07	-5.26002e+08	3.94572e+07	5.0237e+07	4.69796e+07	-3.6989e+07	8.76007e+07
E2S02042013M4	E2	4	M	E2M4	15	13	1250	2.64602e+08	6.13918e+06	5.08801e+08	1.78261e+07	4.79356e+07	1.1707e+08	4.6321e+07	5.2955e+07	4.73546e+06	-1.01616e+07	6.38344e+07
E2S02042013M5	E2	4	M	E2M5	15	6	1250	2.70868e+08	2.00612e+06	2.45298e+08	1.2167e+07	6.53929e+07	-2.13566e+09	4.27784e+07	6.72046e+07	1.8541e+07	3.90998e+07	2.69512e+07
KS08042013F1	C	6	F	CF1	0	0	0	2.73814e+08	4.60362e+06	7.37815e+08	3.03109e+07	4.22084e+07	-1.69623e+08	4.5062e+07	5.85094e+07	4.34099e+07	2.99589e+07	6.61687e+07
KS08042013F2	C	6	F	CF2	0	0	0	2.61785e+08	6.14324e+06	2.85357e+08	1.98871e+07	3.34765e+07	1.96812e+07	3.75366e+07	5.57556e+07	1.1904e+07	3.01516e+07	8.88593e+07
KS08042013F3	C	6	F	CF3	0	0	0	2.17221e+08	3.92429e+06	7.44665e+08	2.02698e+07	9.45222e+06	-5.11373e+08	3.55022e+07	2.22575e+07	181268	7.25477e+07	5.00445e+07
KS08042013F4	C	6	F	CF4	0	0	0	2.78944e+08	2.19357e+06	7.59381e+08	2.32342e+07	4.40531e+07	4.94063e+06	4.65234e+07	4.60391e+07	2.31902e+07	4.12158e+07	5.73177e+07
KS08042013F5	C	6	F	CF5	0	0	0	2.58829e+08	6.59106e+06	3.90193e+08	2.01475e+07	2.56244e+07	6.14349e+08	4.36845e+07	4.59505e+07	3.42415e+07	2.09368e+07	7.51801e+07
KS08042013M1	C	6	M	CM1	0	0	0	2.07057e+08	-2.67162e+06	2.69251e+08	1.95474e+07	4.29155e+07	2.85509e+08	4.1612e+07	2.01927e+07	4.48949e+07	8.04132e+06	8.15778e+07
KS08042013M2	C	6	M	CM2	0	0	0	2.54819e+08	3.39691e+06	5.49532e+08	2.34468e+07	2.40117e+07	1.09364e+09	4.15685e+07	5.67749e+07	7.29088e+07	3.79402e+07	7.53041e+07
KS08042013M3	C	6	M	CM3	0	0	0	2.46397e+08	7.88612e+06	1.24417e+08	1.59536e+07	3.47755e+07	5.88653e+08	4.20234e+07	6.06234e+07	1.08263e+08	1.16435e+07	7.79627e+07
KS08042013M4	C	6	M	CM4	0	0	0	2.95292e+08	3.92714e+06	5.58258e+08	3.94308e+07	4.11714e+07	-1.33724e+09	5.12545e+07	7.0777e+07	8.25005e+07	1.4986e+07	7.10284e+07
KS08042013M5	C	6	M	CM5	0	0	0	2.16954e+08	325038	7.69295e+07	2.17186e+07	1.11167e+07	-5.59759e+08	3.12981e+07	5.2922e+07	3.38852e+07	4.85075e+07	3.90872e+07
E1S15042013F1	E1	6	F	E1F1	50	39	2000	3.53388e+08	7.44215e+06	1.26424e+09	2.57879e+07	9.97831e+07	6.71709e+08	6.15267e+07	7.92528e+07	4.15612e+07	370267	7.3468e+07
E1S15042013F2	E1	6	F	E1F2	50	28	2850	3.34105e+08	1.25971e+07	4.21175e+08	2.64148e+07	4.25103e+07	-6.36959e+08	5.30331e+07	1.0113e+08	5.34691e+07	1.21939e+07	6.99794e+07
E1S15042013F3	E1	6	F	E1F3	50	31	1150	4.12388e+08	1.20391e+07	1.04216e+09	4.70931e+07	1.1317e+08	-7.14072e+08	5.59968e+07	1.51754e+08	1.38649e+07	1.51461e+07	1.04854e+08
E1S15042013F4	E1	6	F	E1F4	50	16	1150	3.2817e+08	4.15447e+06	1.37717e+09	2.82491e+07	8.84991e+07	3.40606e+08	6.53625e+07	7.49686e+07	2.50804e+07	1.37006e+07	1.04253e+08
E1S15042013F5	E1	6	F	E1F5	50	26	800	4.06764e+08	1.30828e+07	9.0021e+08	3.86019e+07	8.01639e+07	9.03244e+08	5.89107e+07	1.21845e+08	1.1481e+08	-6.98892e+07	7.48478e+07
E1S15042013M1	E1	6	M	E1M1	50	42	3000	4.02294e+08	1.1083e+07	7.99914e+08	4.45696e+07	1.08283e+08	-1.93808e+08	6.47928e+07	1.68222e+08	1.50215e+07	2.38201e+07	1.33367e+08
E1S15042013M2	E1	6	M	E1M2	50	46	1550	3.38895e+08	6.30969e+06	8.95724e+08	3.08318e+07	6.04808e+07	6.76965e+08	6.38204e+07	1.24177e+08	1.57795e+07	4.53686e+07	1.43943e+08
E1S15042013M3	E1	6	M	E1M3	50	48	1950	3.28644e+08	6.49502e+06	1.07941e+09	4.05927e+07	5.55022e+07	3.59589e+08	5.91729e+07	1.15559e+08	2.31233e+07	1.7525e+07	9.33976e+07
E1S15042013M4	E1	6	M	E1M4	50	21	650	3.52991e+08	1.14993e+07	9.88127e+08	4.72012e+07	8.74793e+07	3.14105e+08	5.50562e+07	1.12958e+08	7.52304e+07	3.79265e+07	9.60805e+07
E1S15042013M5	E1	6	M	E1M5	50	40	2300	3.26246e+08	3.82903e+06	7.76515e+08	3.15416e+07	7.17665e+07	-4.48903e+08	6.0252e+07	1.41075e+08	4.14619e+07	3.92061e+07	1.29236e+08
E2S15042013F1	E2	6	F	E2F1	15	4	1200	2.36795e+08	2.4229e+06	2.44032e+07	9.59639e+06	1.57826e+07	-4.38708e+08	3.67029e+07	4.75758e+07	4.20181e+07	-1.5332e+07	4.47085e+07
E2S15042013F2	E2	6	F	E2F2	15	4	1400	2.72307e+08	2.7435e+06	5.52965e+08	2.8985e+07	4.23948e+07	2.67812e+08	4.30122e+07	6.63315e+07	5.07628e+07	2.09855e+07	9.75601e+07
E2S15042013F3	E2	6	F	E2F3	15	5	1950	2.81242e+08	3.57481e+06	5.00891e+08	2.65915e+07	5.59221e+07	-1.50135e+08	4.15688e+07	6.98842e+07	3.63973e+07	2.42962e+06	7.93393e+07
E2S15042013F4	E2	6	F	E2F4	15	9	2300	2.88808e+08	5.77773e+06	5.31404e+08	2.12414e+07	1.31924e+07	-2.89269e+08	4.13711e+07	7.2473e+07	3.33221e+07	-3.75178e+06	4.79962e+07
E2S15042013F5	E2	6	F	E2F5	15	6	2450	2.80807e+08	6.64478e+06	6.44726e+08	2.93673e+07	8.45065e+07	2.56154e+08	4.91643e+07	7.03455e+07	-5.714e+07	2.30393e+07	9.22099e+07
E2S15042013M1	E2	6	M	E2M1	15	6	1300	2.45107e+08	2.56602e+06	5.17708e+08	2.04141e+07	2.57532e+07	-3.84449e+08	4.49598e+07	5.85495e+07	1.91803e+07	3.39866e+07	6.97999e+07
E2S15042013M2	E2	6	M	E2M2	15	9	400	2.94825e+08	8.2894e+06	4.88419e+08	3.51293e+07	2.21125e+07	5.09205e+08	5.62265e+07	8.52715e+07	6.85828e+07	-4.49974e+07	1.13229e+08
E2S15042013M3	E2	6	M	E2M3	15	10	6550	2.55944e+08	4.22393e+06	7.51325e+08	1.85591e+07	3.17533e+07	-4.764e+08	4.60816e+07	5.61081e+07	-5.27569e+06	-1.87892e+07	8.22433e+07
E2S15042013M4	E2	6	M	E2M4	15	13	3500	2.52445e+08	1.59444e+06	5.90041e+08	3.01186e+07	2.99225e+07	1.40428e+09	4.27994e+07	5.78007e+07	-9.89777e+06	2.17649e+07	1.54492e+07
E2S15042013M5	E2	6	M	E2M5	15	6	3500	2.55817e+08	5.24096e+06	4.07323e+08	2.2834e+07	5.19108e+07	-2.15912e+07	4.76825e+07	4.19656e+07	2.02972e+07	3.33041e+07	8.55717e+07
KS22042013F1	C	8	F	CF1	0	0	0	2.48806e+08	1.58416e+06	3.37054e+08	2.22659e+07	5.76023e+07	1.09018e+09	4.84997e+07	4.81229e+07	3.5441e+07	-3.26843e+07	6.23675e+07
KS22042013F2	C	8	F	CF2	0	0	0	2.29142e+08	1186.47	4.76567e+08	1.86226e+07	2.66245e+07	5.64463e+07	4.0488e+07	3.37509e+07	2.24114e+06	-167271	5.21914e+07
KS22042013F3	C	8	F	CF3	0	0	0	2.2992e+08	-1.5408e+06	3.1457e+08	2.28734e+07	6.89966e+07	-3.31168e+08	3.41876e+07	3.78069e+07	-2.36628e+07	1.41828e+07	4.39867e+07
KS22042013F4	C	8	F	CF4	0	0	0	3.13177e+08	1.81123e+06	7.53513e+08	4.50066e+07	7.56041e+07	-1.48062e+08	4.98464e+07	6.67759e+07	1.21059e+06	6.0931e+06	9.73755e+07
KS22042013F5	C	8	F	CF5	0	0	0	2.50116e+08	4.13267e+06	4.50534e+08	1.89842e+07	5.18452e+07	-4.86346e+08	4.21473e+07	3.72834e+07	2.09779e+07	-2.55692e+07	6.57612e+07
KS22042013M1	C	8	M	CM1	0	0	0	2.39254e+08	3.93153e+06	4.98404e+08	2.11847e+07	1.52419e+07	3.48325e+06	3.92002e+07	5.30416e+07	3.53667e+07	7.51952e+06	8.08791e+07
KS22042013M2	C	8	M	CM2	0	0	0	2.94807e+08	4.78092e+06	6.94203e+08	3.24019e+07	1.56065e+07	-4.14785e+08	5.06898e+07	7.16509e+07	2.45182e+07	5.1967e+07	7.32004e+07
KS22042013M3	C	8	M	CM3	0	0	0	2.34167e+08	4.37432e+06	-3.68352e+07	3.02513e+07	5.52734e+07	8.60781e+08	4.76268e+07	5.74188e+07	5.7483e+06	-6.83789e+07	4.45315e+07
KS22042013M4	C	8	M	CM4	0	0	0	2.43928e+08	4.23561e+06	5.14117e+08	2.00004e+07	2.53436e+07	1.9408e+08	3.91101e+07	5.95401e+07	2.92955e+07	2.61825e+07	8.13043e+07
KS22042013M5	C	8	M	CM5	0	0	0	2.57335e+08	3.87875e+06	3.236e+08	1.46046e+07	2.03787e+07	4.06943e+08	4.10028e+07	5.7946e+07	2.31979e+07	-895467	8.08478e+07
E1S29042013F1	E1	8	F	E1F1	50	39	6650	3.66693e+08	8.14031e+06	7.88205e+08	3.6553e+07	8.25517e+07	-1.38751e+07	6.08066e+07	9.50674e+07	3.31325e+07	3.03584e+06	1.17984e+08
E1S29042013F3	E1	8	F	E1F3	50	31	1900	4.3901e+08	1.48683e+07	1.01644e+09	5.7133e+07	1.2065e+08	-1.94771e+08	6.35882e+07	1.52025e+08	4.38495e+07	2.52586e+07	1.43902e+08
E1S29042013F4	E1	8	F	E1F4	50	16	1650	3.55902e+08	9.0742e+06	1.00021e+09	4.17755e+07	8.45634e+07	5.08716e+07	5.55329e+07	1.00883e+08	6.42354e+07	4.40954e+07	1.19221e+08
E1S29042013F5	E1	8	F	E1F5	50	26	1600	4.03365e+08	1.13216e+07	9.06925e+08	4.22378e+07	9.98707e+07	-1.04978e+08	6.68389e+07	1.15654e+08	4.98031e+07	1.43461e+07	1.19349e+08
E1S29042013M2	E1	8	M	E1M2	50	46	4250	3.77341e+08	6.78937e+06	9.78481e+08	5.60228e+07	1.23678e+08	4.06647e+08	5.76172e+07	1.04169e+08	7.27851e+07	9.47732e+06	1.30679e+08
E1S29042013M3	E1	8	M	E1M3	50	48	5100	4.20536e+08	4.27e+06	1.13361e+09	8.6848e+07	1.99433e+08	4.46875e+07	7.2251e+07	1.00339e+08	2.05132e+06	3.35475e+07	1.54355e+08
E1S29042013M4	E1	8	M	E1M4	50	21	2850	3.48712e+08	4.95563e+06	9.77265e+08	4.51322e+07	8.21117e+07	-3.61625e+07	4.86375e+07	9.88168e+07	2.56599e+07	4.78216e+07	9.56573e+07
E1S29042013M5	E1	8	M	E1M5	50	40	9000	3.41949e+08	3.95094e+06	6.36965e+08	4.80279e+07	7.43495e+07	8.43178e+08	6.95094e+07	8.94369e+07	-9.87275e+06	6.17472e+06	1.0237e+08
E2S29042013F1	E2	8	F	E2F1	15	4	1700	2.52853e+08	-247964	4.139e+08	2.3269e+07	2.29554e+07	-3.70958e+08	4.5234e+07	5.72187e+07	2.11144e+07	3.59459e+07	8.2083e+07
E2S29042013F2	E2	8	F	E2F2	15	4	2150	2.61279e+08	3.6787e+06	4.90753e+08	1.82278e+07	2.40853e+07	1.9642e+08	4.07704e+07	4.10467e+07	4.58388e+07	3.41118e+06	8.83244e+07
E2S29042013F3	E2	8	F	E2F3	15	5	1250	2.59742e+08	5.06832e+06	6.33649e+08	2.40082e+07	4.86072e+07	3.81584e+08	3.90481e+07	5.5466e+07	4.4091e+07	7.96247e+06	5.62896e+07
E2S29042013F4	E2	8	F	E2F4	15	9	1150	2.94407e+08	3.28948e+06	6.67081e+08	3.41357e+07	7.41453e+07	5.90857e+08	5.1214e+07	6.66502e+07	9.5527e+06	1.77147e+07	7.35926e+07
E2S29042013F5	E2	8	F	E2F5	15	6	1100	3.09143e+08	6.3235e+06	5.10466e+08	3.052e+07	3.75658e+07	-4.85281e+08	4.70071e+07	6.92221e+07	6.97139e+06	1.8978e+07	9.60171e+07
E2S29042013M1	E2	8	M	E2M1	15	6	1350	2.76891e+08	4.72478e+06	4.73575e+08	2.97767e+07	5.31071e+07	-4.35871e+08	5.71449e+07	6.45913e+07	1.88894e+07	1.48289e+07	7.65627e+07
E2S29042013M2	E2	8	M	E2M2	15	9	4500	3.90926e+08	9.82065e+06	9.07156e+08	5.65238e+07	9.68749e+07	-4.80525e+08	6.41487e+07	9.46473e+07	3.30786e+07	9.60652e+06	1.09013e+08
E2S29042013M3	E2	8	M	E2M3	15	10	1950	3.00295e+08	4.3493e+06	3.99382e+08	3.61451e+07	3.85765e+07	4.31749e+08	5.65218e+07	6.40976e+07	4.17267e+07	2.95246e+07	9.2688e+07
E2S29042013M4	E2	8	M	E2M4	15	13	2300	2.83619e+08	3.33825e+06	5.75533e+08	3.00985e+07	5.60342e+07	6.44797e+08	5.06423e+07	7.13793e+07	-9.0756e+06	3.63824e+07	8.91258e+07
E2S29042013M5	E2	8	M	E2M5	15	6	2300	2.64652e+08	6.15138e+06	5.15957e+08	1.67318e+07	1.45202e+06	5.88148e+08	4.52139e+07	5.27784e+07	-525312	4.56046e+07	8.0915e+07
KS07052013F1	C	10	F	CF1	0	0	0	2.35016e+08	5.09579e+06	3.23975e+08	1.4166e+07	6.88027e+06	3.39006e+07	4.12212e+07	4.34258e+07	4.4977e+07	3.26589e+07	5.22796e+07
KS07052013F2	C	10	F	CF2	0	0	0	2.39549e+08	2.74783e+06	1.11935e+08	1.92682e+07	6.95463e+06	2.57254e+07	4.14915e+07	5.04449e+07	5.89865e+07	4.51347e+07	6.51573e+07
KS07052013F4	C	10	F	CF4	0	0	0	2.26257e+08	6.8107e+06	4.567e+08	1.70677e+07	3.93591e+07	3.09158e+08	3.98476e+07	5.38767e+07	1.23822e+07	3.7816e+07	6.8885e+07
KS07052013F5	C	10	F	CF5	0	0	0	2.52457e+08	2.77632e+06	4.86032e+07	2.14776e+07	2.13616e+07	9.50976e+08	5.05981e+07	4.11301e+07	1.26474e+07	1.27171e+07	6.44616e+07
KS07052013M1	C	10	M	CM1	0	0	0	2.16989e+08	751614	4.10702e+08	6.28012e+06	-3.99098e+07	-6.31011e+07	3.34681e+07	3.3009e+07	4.07687e+07	1.4167e+07	5.99817e+07
KS07052013M2	C	10	M	CM2	0	0	0	2.07901e+08	3.23311e+06	3.52578e+08	1.32436e+07	2.56639e+06	3.13198e+08	3.35656e+07	3.98525e+07	1.33092e+07	-2.08775e+07	4.20713e+07
KS07052013M3	C	10	M	CM3	0	0	0	2.46395e+08	3.32632e+06	3.55741e+08	2.17232e+07	-7.26834e+06	3.27288e+08	4.88791e+07	4.08549e+07	3.63661e+07	4.17599e+06	6.52374e+07
KS07052013M4	C	10	M	CM4	0	0	0	2.28418e+08	4.63898e+06	5.62632e+08	1.90563e+07	6.28131e+06	5.21507e+08	3.84404e+07	4.78573e+07	-1.81738e+07	6.6074e+06	6.39019e+07
KS07052013M5	C	10	M	CM5	0	0	0	2.04325e+08	3.28303e+06	3.37083e+08	9.25171e+06	-7.50032e+06	-2.38498e+08	3.24352e+07	2.85997e+07	9.04416e+06	1.60725e+07	5.74978e+07
E1S14052013F1	E1	10	F	E1F1	50	39	6600	2.33339e+08	5.64192e+06	5.12415e+08	1.37941e+07	6.27881e+06	-3.26577e+08	4.01378e+07	4.19272e+07	4.20385e+07	1.73055e+07	6.79683e+07
E1S14052013F2	E1	10	F	E1F2	50	28	7600	2.44579e+08	-599260	1.7641e+08	1.54279e+07	2.1037e+07	4.31752e+08	4.75061e+07	3.43755e+07	3.5521e+07	3.74566e+06	5.34065e+07
E1S14052013F3	E1	10	F	E1F3	50	31	6600	2.39943e+08	2.38418e+06	3.31557e+08	1.77367e+07	3.08175e+07	2.16147e+08	4.70492e+07	3.76559e+07	-2.66597e+06	5.13326e+07	5.32642e+07
E1S14052013F4	E1	10	F	E1F4	50	16	5800	2.79685e+08	3.76023e+06	5.94465e+08	2.90837e+07	6.18235e+07	2.59004e+08	5.75837e+07	4.96839e+07	4.32791e+07	-1.37543e+07	8.85143e+07
E1S14052013F5	E1	10	F	E1F5	50	26	4000	2.47871e+08	5.45428e+06	4.74175e+08	1.422e+07	1.94115e+07	-1.02638e+09	4.41308e+07	3.71891e+07	3.49753e+07	5.68286e+07	7.29433e+07
E1S14052013M1	E1	10	M	E1M1	50	42	9000	3.63503e+08	8.03047e+06	8.46264e+08	5.16835e+07	1.0635e+08	4.78328e+08	6.03613e+07	1.38045e+08	4.08913e+07	2.65075e+07	1.23174e+08
E1S14052013M2	E1	10	M	E1M2	50	46	7700	3.53176e+08	8.57341e+06	6.76672e+08	3.79801e+07	7.77561e+07	5.59338e+07	6.29279e+07	1.11115e+08	4.55341e+07	1.63366e+07	1.17351e+08
E1S14052013M3	E1	10	M	E1M3	50	48	6600	3.33356e+08	7.24955e+06	5.03987e+08	3.8616e+07	6.6891e+07	-3.79476e+08	5.3073e+07	9.81071e+07	-294053	2.61014e+07	9.34698e+07
E1S14052013M4	E1	10	M	E1M4	50	21	4600	3.48916e+08	8.40855e+06	8.22325e+08	3.74436e+07	9.07614e+07	2.30155e+08	5.97839e+07	1.14544e+08	2.97943e+07	3.53991e+06	1.40537e+08
E1S14052013M5	E1	10	M	E1M5	50	40	6700	3.74226e+08	8.66522e+06	9.3486e+08	5.08366e+07	8.84308e+07	5.3091e+08	5.90486e+07	1.08473e+08	4.35917e+07	2.71637e+07	9.84723e+07
E2S14052013F1	E2	10	F	E2F1	15	4	4100	3.32213e+08	4.68704e+06	6.15831e+08	2.68077e+07	6.53177e+07	5.97599e+07	5.81355e+07	7.67488e+07	4.50096e+07	9.687e+06	1.20708e+08
E2S14052013F2	E2	10	F	E2F2	15	4	3600	3.46544e+08	1.00753e+07	5.57755e+08	3.83597e+07	5.33226e+07	8.26338e+08	6.01477e+07	9.40495e+07	3.90165e+07	-2.25679e+07	1.35179e+08
E2S14052013F3	E2	10	F	E2F3	15	5	4300	4.16748e+08	1.12517e+07	9.44703e+08	5.25621e+07	1.16449e+08	3.75992e+08	6.81213e+07	1.27424e+08	5.25738e+07	4.41877e+06	1.38964e+08
E2S14052013F4	E2	10	F	E2F4	15	9	3100	3.19594e+08	5.20636e+06	5.87007e+08	3.42696e+07	6.37565e+07	1.30455e+09	5.50486e+07	7.41306e+07	2.46482e+07	-8.00181e+06	1.00101e+08
E2S14052013F5	E2	10	F	E2F5	15	6	3700	3.86001e+08	1.09457e+07	8.16009e+08	3.74134e+07	7.22822e+07	-6.03174e+08	5.97364e+07	1.27748e+08	2.53297e+07	6.75183e+06	9.83569e+07
E2S14052013M1	E2	10	M	E2M1	15	6	5800	2.29663e+08	5.04705e+06	4.21791e+08	1.42675e+07	-1.77493e+07	2.05106e+08	4.65107e+07	4.79744e+07	3.41963e+07	1.36151e+07	7.26763e+07
E2S14052013M2	E2	10	M	E2M2	15	9	4400	2.92861e+08	468695	5.89243e+08	2.74139e+07	2.73484e+07	-3.42959e+08	5.4315e+07	8.72391e+07	5.09438e+07	1.09536e+07	8.75765e+07
E2S14052013M3	E2	10	M	E2M3	15	10	4000	2.60006e+08	6.31599e+06	2.60942e+08	1.88296e+07	1.34572e+07	7.6969e+07	4.69977e+07	6.12976e+07	3.5118e+07	1.27798e+07	9.18009e+07
E2S14052013M4	E2	10	M	E2M4	15	13	6700	2.52783e+08	4.09339e+06	3.6999e+08	2.54105e+07	-1.38418e+06	-7.81843e+08	4.76994e+07	5.94034e+07	9.97243e+06	3.98485e+06	7.43728e+07
E2S14052013M5	E2	10	M	E2M5	15	6	6700	2.57416e+08	1.94841e+06	5.52026e+08	2.49911e+07	4.53618e+06	-2.88558e+08	4.80817e+07	4.73642e+07	1.43653e+07	-4.22473e+06	6.15064e+07
KS20052013F1	C	12	F	CF1	0	0	0	2.09228e+08	4449.48	-1.30701e+08	1.83468e+07	4.48394e+06	5.18047e+08	4.14607e+07	4.05331e+07	5.4769e+07	-2.34345e+07	6.71651e+07
KS20052013F2	C	12	F	CF2	0	0	0	2.80259e+08	-1.01868e+06	3.91284e+08	2.41048e+07	3.8284e+07	5.33647e+08	5.3293e+07	4.26158e+07	4.73113e+07	1.16803e+07	6.15936e+07
KS20052013F3	C	12	F	CF3	0	0	0	2.26134e+08	-59427.6	2.91548e+08	1.37778e+07	2.3404e+07	3.59603e+08	4.48733e+07	4.04572e+07	1.36081e+07	1.00022e+07	6.81861e+07
KS20052013F4	C	12	F	CF4	0	0	0	2.42922e+08	4.72444e+06	4.66412e+08	1.77678e+07	2.19124e+07	2.40528e+08	5.13226e+07	3.84937e+07	4.90327e+07	-7.95323e+06	8.72555e+07
KS20052013F5	C	12	F	CF5	0	0	0	2.20745e+08	4.87614e+06	2.66363e+08	1.18057e+07	2.54095e+07	-8.03305e+08	4.68342e+07	4.39203e+07	3.32822e+07	-1.39333e+07	5.90358e+07
KS20052013M1	C	12	M	CM1	0	0	0	2.21012e+08	1.39918e+06	-1.98598e+07	1.36983e+07	1.45702e+07	3.69901e+08	3.95794e+07	3.4993e+07	3.35394e+07	2.46157e+07	7.07007e+07
KS20052013M2	C	12	M	CM2	0	0	0	2.56307e+08	4.07095e+06	5.20253e+08	1.91703e+07	5.23398e+06	-1.15191e+08	4.53294e+07	6.0562e+07	2.14989e+07	1.19491e+07	7.11086e+07
KS20052013M3	C	12	M	CM3	0	0	0	2.67757e+08	1.84896e+06	2.07653e+08	3.01225e+07	4.332e+07	-2.0701e+07	5.43843e+07	5.47469e+07	1.132e+07	2.47727e+07	5.8841e+07
KS20052013M4	C	12	M	CM4	0	0	0	2.10226e+08	1.03324e+06	1.78454e+08	1.39706e+07	2.62469e+07	-5.37882e+08	4.58632e+07	2.44738e+07	1.93016e+07	2.46251e+06	6.39215e+07
KS20052013M5	C	12	M	CM5	0	0	0	2.39642e+08	918446	2.04683e+08	1.72787e+07	2.45762e+07	2.14398e+08	4.91487e+07	2.55101e+07	1.82261e+07	3.4428e+07	7.05564e+07
E1S27052013F1	E1	12	F	E1F1	50	39	3550	3.35393e+08	9.55112e+06	8.61106e+08	3.06737e+07	5.63305e+07	1.93524e+08	6.07494e+07	9.76996e+07	2.45631e+07	2.31878e+07	8.75469e+07
E1S27052013F2	E1	12	F	E1F2	50	28	4600	3.40654e+08	7.1028e+06	7.7145e+08	3.82768e+07	4.94446e+07	4.9638e+08	5.66529e+07	8.15722e+07	1.63106e+07	2.22952e+07	7.8352e+07
E1S27052013F3	E1	12	F	E1F3	50	31	2050	3.95845e+08	1.24972e+07	7.42566e+08	4.29565e+07	8.47763e+07	1.22113e+08	6.47966e+07	1.42023e+08	2.77402e+07	1.63938e+07	1.24681e+08
E1S27052013F4	E1	12	F	E1F4	50	16	1850	3.13899e+08	6.373e+06	5.05801e+08	2.52343e+07	4.37305e+07	6.77458e+08	5.28588e+07	7.61931e+07	3.2514e+07	9.64088e+06	9.26394e+07
E1S27052013F5	E1	12	F	E1F5	50	26	1750	3.64019e+08	1.10874e+07	7.93167e+08	3.18083e+07	6.89734e+07	-9.50876e+07	5.49627e+07	1.1563e+08	3.33309e+07	1.6677e+06	1.00688e+08
E1S27052013M1	E1	12	M	E1M1	50	42	7700	3.70892e+08	6.6342e+06	8.00598e+08	4.9133e+07	9.27596e+07	8.30467e+08	7.53378e+07	1.22725e+08	5.67989e+07	7.3323e+06	1.19237e+08
E1S27052013M2	E1	12	M	E1M2	50	46	5400	3.52032e+08	1.09803e+07	8.9577e+08	4.08153e+07	6.61601e+07	-2.40798e+08	6.47285e+07	1.0535e+08	-9.5764e+06	2.87461e+07	9.88682e+07
E1S27052013M3	E1	12	M	E1M3	50	48	3150	3.3563e+08	6.26731e+06	8.35928e+08	4.38365e+07	7.17338e+07	-4.60823e+07	5.63321e+07	8.90455e+07	5.13591e+07	1.91597e+07	1.16726e+08
E1S27052013M4	E1	12	M	E1M4	50	21	2650	2.87332e+08	7.11485e+06	5.68021e+08	2.7963e+07	5.34697e+07	2.62275e+08	5.56273e+07	6.58882e+07	6.29916e+06	1.54493e+07	1.00646e+08
E1S27052013M5	E1	12	M	E1M5	50	40	9150	3.29881e+08	6.14687e+06	7.96418e+08	3.22728e+07	8.15108e+07	-1.43359e+08	5.86637e+07	9.12786e+07	4.65105e+07	8.86168e+06	1.1698e+08
E2S27052013F1	E2	12	F	E2F1	15	4	1350	2.34834e+08	-982507	7.4516e+08	1.19705e+07	2.84205e+07	-4.64814e+08	4.46607e+07	3.27874e+07	8.82996e+06	5.8214e+06	4.86162e+07
E2S27052013F2	E2	12	F	E2F2	15	4	1150	2.66184e+08	2.22209e+06	5.25418e+08	2.25097e+07	3.45263e+07	7.5024e+08	4.33671e+07	5.48379e+07	2.09884e+07	2.28601e+07	7.56363e+07
E2S27052013F3	E2	12	F	E2F3	15	5	1000	2.54758e+08	1.85762e+06	4.16952e+08	2.07597e+07	4.16306e+07	3.23924e+08	5.23447e+07	4.47814e+07	1.11495e+07	2.13687e+07	7.70708e+07
E2S27052013F4	E2	12	F	E2F4	15	9	750	2.78538e+08	5.11587e+06	2.76583e+08	2.17606e+07	5.29567e+07	9.97433e+08	5.06773e+07	5.60521e+07	3.29502e+07	9.71162e+06	5.40208e+07
E2S27052013F5	E2	12	F	E2F5	15	6	1550	2.83552e+08	5.19488e+06	4.32988e+08	2.05294e+07	5.4482e+07	9.44911e+08	5.19586e+07	6.71381e+07	6.6914e+07	4.73665e+07	9.09734e+07
E2S27052013M1	E2	12	M	E2M1	15	6	1200	2.78127e+08	5.49845e+06	4.73734e+08	2.19563e+07	4.22929e+07	-5.39451e+08	4.82397e+07	5.97138e+07	4.05394e+07	5.76997e+07	9.35499e+07
E2S27052013M2	E2	12	M	E2M2	15	9	1250	3.05571e+08	7.3166e+06	4.64485e+08	2.7276e+07	4.85248e+07	7.14455e+08	5.5238e+07	8.25918e+07	1.70359e+07	-7.65954e+06	9.86537e+07
E2S27052013M3	E2	12	M	E2M3	15	10	950	2.70158e+08	4.12055e+06	5.89553e+08	2.08612e+07	3.72028e+07	8.03425e+08	4.80488e+07	7.68436e+07	3.61075e+07	193280	4.54847e+07
E2S27052013M4	E2	12	M	E2M4	15	13	5650	2.49874e+08	4.88251e+06	5.13367e+08	1.78519e+07	2.85918e+07	3.16776e+08	4.28895e+07	5.21079e+07	6.87269e+07	1.45954e+07	6.03507e+07
E2S27052013M5	E2	12	M	E2M5	15	6	5650	2.71645e+08	5.43868e+06	4.22403e+08	2.56737e+07	3.00266e+07	5.71866e+07	5.01209e+07	6.82707e+07	2.94466e+07	2.43159e+07	6.73132e+07
KS03062013F1	C	14	F	CF1	0	0	0	2.56061e+08	217676	8.41318e+08	2.95487e+07	7.09668e+07	1.10049e+08	4.40102e+07	4.89657e+07	3.26147e+07	1.32521e+07	5.52432e+07
KS03062013F2	C	14	F	CF2	0	0	0	3.09574e+08	2.93348e+06	6.57181e+08	3.6039e+07	8.66959e+07	-3.68398e+08	6.05627e+07	6.94639e+07	8.98143e+06	-5.42864e+06	9.4137e+07
KS03062013F3	C	14	F	CF3	0	0	0	2.19024e+08	-895919	3.02474e+08	1.68356e+07	4.33494e+07	-6.84081e+08	3.89924e+07	4.18931e+07	2.38677e+07	-9.98355e+06	6.28277e+07
KS03062013F4	C	14	F	CF4	0	0	0	2.62886e+08	3.11783e+06	6.5559e+08	2.67355e+07	1.58623e+07	2.7206e+08	4.49771e+07	6.37684e+07	6.17575e+07	2.95799e+07	6.76284e+07
KS03062013F5	C	14	F	CF5	0	0	0	2.90462e+08	430756	4.86481e+08	3.97484e+07	6.17937e+07	5.44119e+08	5.77472e+07	6.98868e+07	6.83933e+07	756605	1.10218e+08
KS03062013M1	C	14	M	CM1	0	0	0	2.50028e+08	5.78689e+06	4.06672e+08	1.82394e+07	-2.05552e+07	-1.38785e+08	3.81158e+07	6.57043e+07	2.36947e+07	1.967e+07	7.69093e+07
KS03062013M2	C	14	M	CM2	0	0	0	2.67593e+08	2.50134e+06	3.60781e+08	2.43797e+07	4.78855e+07	-1.86325e+08	5.07469e+07	8.32243e+07	5.68209e+07	4.53053e+07	7.66098e+07
KS03062013M3	C	14	M	CM3	0	0	0	2.54106e+08	4.93607e+06	3.56562e+08	2.03775e+07	2.74977e+06	-4.45283e+08	4.52792e+07	7.26585e+07	2.69505e+07	2.0303e+07	7.87177e+07
KS03062013M4	C	14	M	CM4	0	0	0	2.58601e+08	4.79399e+06	4.81409e+08	2.55172e+07	8.71711e+06	-4.15061e+06	4.7013e+07	6.56505e+07	2.22182e+07	2.97321e+07	8.35564e+07
KS03062013M5	C	14	M	CM5	0	0	0	2.504e+08	4.45009e+06	6.49442e+08	2.28861e+07	3.05501e+07	1.27506e+08	5.71592e+07	6.2239e+07	5.45439e+07	2.52055e+07	7.53848e+07
E1S11062013F1	E1	14	F	E1F1	50	39	3600	3.38156e+08	7.89548e+06	7.26721e+08	3.52791e+07	6.95107e+07	-1.7276e+08	6.24295e+07	8.36817e+07	3.15486e+07	2.76457e+07	8.53905e+07
E1S11062013F2	E1	14	F	E1F2	50	28	3000	3.19255e+08	4.40764e+06	7.67811e+08	3.93965e+07	8.79235e+07	-8.95126e+08	5.92508e+07	9.70041e+07	5.56664e+07	1.46676e+07	8.62308e+07
E1S11062013F3	E1	14	F	E1F3	50	31	2600	4.06958e+08	1.603e+07	8.13444e+08	5.10998e+07	1.00806e+08	-1.40465e+08	5.73171e+07	1.42515e+08	7.86184e+07	2.57105e+07	1.16866e+08
E1S11062013F4	E1	14	F	E1F4	50	16	3000	3.0214e+08	5.7413e+06	8.06575e+08	2.36109e+07	4.96646e+07	5.9568e+08	5.55699e+07	7.60658e+07	3.89855e+07	2.72913e+07	1.01966e+08
E1S11062013F5	E1	14	F	E1F5	50	26	1450	3.73284e+08	1.01239e+07	8.11736e+08	4.10909e+07	9.71577e+07	2.66648e+08	5.8624e+07	1.17333e+08	2.84448e+07	4.47132e+06	1.2993e+08
E1S11062013M1	E1	14	M	E1M1	50	42	5700	3.26489e+08	8.86319e+06	9.94432e+08	4.32757e+07	1.06916e+08	1.08262e+09	5.34409e+07	9.39632e+07	1.17369e+07	6.63295e+06	1.12705e+08
E1S11062013M2	E1	14	M	E1M2	50	46	4000	3.0111e+08	5.35622e+06	7.30086e+08	2.37656e+07	5.00094e+07	-2.86312e+08	5.77264e+07	8.34248e+07	4.48798e+07	6.56794e+06	1.2828e+08
E1S11062013M3	E1	14	M	E1M3	50	48	2950	3.00229e+08	4.88319e+06	8.27737e+08	3.72431e+07	5.18819e+07	5.59404e+08	5.36894e+07	7.17267e+07	1.89944e+07	6.4783e+07	8.27043e+07
E1S11062013M4	E1	14	M	E1M4	50	21	1250	3.06002e+08	4.41363e+06	4.9872e+08	3.53415e+07	5.61899e+07	6.33914e+07	5.73223e+07	7.73819e+07	3.15512e+07	2.55887e+07	8.79711e+07
E1S11062013M5	E1	14	M	E1M5	50	40	9000	3.55036e+08	6.55468e+06	6.85812e+08	5.55416e+07	7.9036e+07	-6.66997e+08	7.15841e+07	9.02122e+07	4.75693e+07	3.15593e+07	1.23422e+08
E2S11062013F1	E2	14	F	E2F1	15	4	1750	2.88662e+08	4.5055e+06	4.84583e+08	1.78268e+07	3.10478e+07	6.42989e+08	4.62485e+07	7.07171e+07	3.21469e+07	-5.62306e+06	5.04557e+07
E2S11062013F2	E2	14	F	E2F2	15	4	1050	2.92067e+08	3.50302e+06	4.18318e+08	2.67701e+07	3.33569e+07	3.72299e+08	5.12102e+07	5.69992e+07	2.42432e+07	2.83347e+07	8.48008e+07
E2S11062013F3	E2	14	F	E2F3	15	5	1700	3.17715e+08	2.72011e+06	7.31747e+08	4.17739e+07	8.63784e+07	-5.78401e+08	5.54321e+07	7.42216e+07	3.09907e+07	3.12805e+07	9.56206e+07
E2S11062013F4	E2	14	F	E2F4	15	9	900	3.22701e+08	3.4852e+06	5.17266e+08	4.74926e+07	9.89092e+07	9.2346e+08	5.96512e+07	4.79673e+07	6.70467e+07	1.37982e+07	8.40321e+07
E2S11062013F5	E2	14	F	E2F5	15	6	1250	2.8547e+08	2.23111e+06	8.91539e+08	3.26859e+07	7.66519e+07	-9.71117e+08	5.54313e+07	5.6056e+07	4.2516e+07	2.2928e+07	9.87101e+07
E2S11062013M1	E2	14	M	E2M1	15	6	750	2.46499e+08	777897	5.44475e+08	2.31061e+07	2.15175e+07	-3.70602e+08	4.28417e+07	5.32007e+07	3.95991e+07	-3.89454e+06	6.69032e+07
E2S11062013M2	E2	14	M	E2M2	15	9	2450	2.9292e+08	5.65487e+06	3.06312e+08	3.15225e+07	7.0625e+07	8.46683e+07	5.38553e+07	5.95413e+07	5.79226e+07	2.39061e+07	7.2113e+07
E2S11062013M3	E2	14	M	E2M3	15	10	1250	2.95998e+08	7.7229e+06	4.28192e+08	3.34378e+07	4.03236e+07	5.99045e+08	4.94793e+07	8.04801e+07	1.15879e+07	2.83282e+07	7.72003e+07
E2S11062013M4	E2	14	M	E2M4	15	13	2200	2.68303e+08	7.30943e+06	2.12198e+08	2.36516e+07	2.80875e+07	-2.38143e+08	4.62695e+07	4.4858e+07	3.04807e+06	-2.46343e+07	7.05143e+07
E2S11062013M5	E2	14	M	E2M5	15	6	2200	2.64093e+08	1.97646e+06	9.85527e+07	2.7998e+07	2.38151e+07	-8.77076e+07	4.16602e+07	5.16892e+07	6.8597e+06	2.26624e+07	8.83545e+07
KS17062013F1	C	16	F	CF1	0	0	0	3.18062e+08	741543	6.12673e+08	5.42318e+07	9.94374e+07	8.11612e+08	6.57219e+07	6.20318e+07	6.68649e+07	8.02051e+06	8.01673e+07
KS17062013F2	C	16	F	CF2	0	0	0	2.84803e+08	5.31809e+06	4.48076e+08	2.69561e+07	6.52151e+07	3.94127e+08	5.07127e+07	6.82686e+07	2.98976e+07	2.13086e+07	7.98926e+07
KS17062013F4	C	16	F	CF4	0	0	0	3.28624e+08	5.4589e+06	7.77247e+08	4.64259e+07	7.2417e+07	3.84117e+08	5.56772e+07	7.31453e+07	1.98924e+07	4.64679e+07	7.50933e+07
KS17062013F5	C	16	F	CF5	0	0	0	3.0245e+08	1.07903e+06	7.52887e+08	4.28296e+07	7.37518e+07	-6.66363e+07	5.48938e+07	6.26894e+07	3.10615e+07	7.30016e+06	9.71184e+07
KS17062013M1	C	16	M	CM1	0	0	0	2.34982e+08	1.18655e+06	7.67923e+08	1.72766e+07	-3.39164e+06	1.73931e+08	4.14542e+07	5.44674e+07	4.77204e+07	-1.55852e+07	5.20998e+07
KS17062013M2	C	16	M	CM2	0	0	0	2.4577e+08	2.31006e+06	4.53929e+08	2.09585e+07	2.48741e+07	3.3769e+08	4.37242e+07	5.70472e+07	3.40394e+06	-1.38453e+07	7.81492e+07
KS17062013M3	C	16	M	CM3	0	0	0	2.74034e+08	4.7961e+06	4.22205e+08	2.63636e+07	2.39083e+07	-3.27572e+08	4.53169e+07	5.79537e+07	2.08747e+07	2.80956e+07	6.83141e+07
KS17062013M4	C	16	M	CM4	0	0	0	2.61362e+08	-754398	4.84177e+08	2.98827e+07	3.31694e+07	4.7959e+08	4.87934e+07	5.43484e+07	2.33822e+07	2.44694e+07	8.37434e+07
KS17062013M5	C	16	M	CM5	0	0	0	2.92098e+08	1.51709e+06	4.94497e+08	4.13498e+07	5.97073e+07	-3.50697e+08	5.50546e+07	6.80783e+07	3.84722e+07	2.75287e+07	8.85081e+07
E1S24062013F1	E1	16	F	E1F1	50	39	4700	3.10433e+08	6.15309e+06	4.58553e+08	3.68213e+07	5.99417e+07	6.83964e+08	5.3749e+07	7.32441e+07	3.59138e+07	2.30057e+07	7.22449e+07
E1S24062013F2	E1	16	F	E1F2	50	28	2200	3.14694e+08	4.15386e+06	3.57686e+08	3.39987e+07	7.42883e+07	1.48217e+08	4.87051e+07	7.5206e+07	2.82462e+07	1.91534e+07	8.68206e+07
E1S24062013F3	E1	16	F	E1F3	50	31	2450	4.51585e+08	1.38548e+07	9.63264e+08	5.97464e+07	1.25018e+08	4.14389e+07	6.70396e+07	1.63819e+08	6.90782e+07	7.40549e+06	1.16396e+08
E1S24062013F4	E1	16	F	E1F4	50	16	2000	3.39477e+08	7.96437e+06	7.51047e+08	3.63648e+07	7.11504e+07	-1.44825e+08	4.85908e+07	1.00557e+08	2.36617e+07	-1.51277e+07	9.77862e+07
E1S24062013F5	E1	16	F	E1F5	50	26	2100	4.0362e+08	1.08804e+07	7.02656e+08	5.03344e+07	9.26846e+07	-1.2827e+08	6.32496e+07	1.34502e+08	4.37601e+07	2.77545e+07	1.27024e+08
E1S24062013M1	E1	16	M	E1M1	50	42	8000	3.44059e+08	5.53072e+06	7.02767e+07	3.75925e+07	7.36891e+07	-1.64617e+08	6.38109e+07	8.82825e+07	8.87288e+07	8.15358e+07	1.05657e+08
E1S24062013M2	E1	16	M	E1M2	50	46	3200	3.3801e+08	5.2109e+06	6.71097e+08	4.00793e+07	1.03606e+08	1.92827e+08	6.76892e+07	7.05175e+07	-4.87316e+06	3.40258e+07	7.31224e+07
E1S24062013M3	E1	16	M	E1M3	50	48	3050	3.03171e+08	3.36767e+06	8.49667e+08	4.42174e+07	6.9451e+07	-2.15087e+08	6.04512e+07	6.98943e+07	-2.33981e+07	9.54033e+06	1.19126e+08
E1S24062013M4	E1	16	M	E1M4	50	21	2600	2.90102e+08	4.22642e+06	5.04165e+08	2.80138e+07	4.7545e+07	2.49659e+08	4.96261e+07	6.0391e+07	1.04816e+07	507918	9.7075e+07
E1S24062013M5	E1	16	M	E1M5	50	40	12950	3.45931e+08	3.92425e+06	6.73229e+08	5.40786e+07	1.10217e+08	-6.46996e+08	7.34207e+07	7.68326e+07	2.00955e+07	3.64179e+07	1.37247e+08
E2S24062013F1	E2	16	F	E2F1	15	4	1050	3.1149e+08	5.90902e+06	6.41502e+08	3.37574e+07	6.08508e+07	-2.58373e+07	5.22477e+07	6.37998e+07	-5.18532e+06	3.08724e+07	7.4483e+07
E2S24062013F2	E2	16	F	E2F2	15	4	2000	3.10982e+08	-302196	4.63943e+08	3.96079e+07	7.10601e+07	2.59774e+08	6.19576e+07	5.09614e+07	3.32066e+07	2.58372e+07	9.49738e+07
E2S24062013F3	E2	16	F	E2F3	15	5	2000	2.94335e+08	1.72768e+06	7.40718e+08	3.25717e+07	6.01961e+07	-5.21485e+08	4.60077e+07	5.19875e+07	3.2621e+07	-1.75609e+06	7.32385e+07
E2S24062013F4	E2	16	F	E2F4	15	9	2150	3.21949e+08	2.22686e+06	4.61831e+08	3.85895e+07	7.93673e+07	6.4908e+07	5.42897e+07	6.48015e+07	1.05114e+07	3.59377e+07	6.24779e+07
E2S24062013F5	E2	16	F	E2F5	15	6	1550	3.05436e+08	4.56779e+06	4.82435e+08	3.38089e+07	8.24929e+07	-4.5109e+07	5.43527e+07	6.89747e+07	28857.4	-9.91581e+06	8.41236e+07
E2S24062013M1	E2	16	M	E2M1	15	6	1300	3.25329e+08	4.83048e+06	2.54659e+08	3.25763e+07	2.88344e+07	5.79935e+08	5.9015e+07	9.52187e+07	6.79244e+07	1.76485e+07	9.53691e+07
E2S24062013M2	E2	16	M	E2M2	15	9	2050	3.33641e+08	3.00735e+06	6.9449e+08	4.46737e+07	9.87986e+07	7.31855e+08	5.87881e+07	6.58791e+07	2.62431e+07	3.3264e+07	1.01872e+08
E2S24062013M3	E2	16	M	E2M3	15	10	3800	3.54386e+08	3.49943e+06	6.13419e+08	4.72463e+07	6.95416e+07	7.60392e+08	6.44579e+07	7.04364e+07	4.59962e+07	3.6886e+07	7.01453e+07
E2S24062013M4	E2	16	M	E2M4	15	13	3400	2.75851e+08	2.82644e+06	3.32675e+08	3.32487e+07	6.67862e+07	-3.39995e+08	5.02919e+07	5.5656e+07	3.9056e+06	2.31478e+07	7.19241e+07
E2S24062013M5	E2	16	M	E2M5	15	6	3400	2.6736e+08	3.96929e+06	2.03893e+08	3.46859e+07	3.20075e+07	-4.97616e+08	4.87876e+07	5.77988e+07	6.0133e+07	2.94735e+07	8.0041e+07
KS01072013F1	C	18	F	CF1	0	0	0	2.33043e+08	-464616	7.28138e+08	2.13581e+07	6.80371e+07	9.46875e+08	4.86645e+07	3.53954e+07	2.89945e+07	1.14131e+07	8.14436e+07
KS01072013F2	C	18	F	CF2	0	0	0	3.06653e+08	4.99709e+06	6.22955e+08	4.02386e+07	6.2537e+07	-2.58557e+08	4.94483e+07	7.39538e+07	6.63649e+07	-1.4606e+07	9.4802e+07
KS01072013F3	C	18	F	CF3	0	0	0	2.55121e+08	3.65989e+06	7.51165e+08	2.41373e+07	-1.04965e+07	-8.08794e+08	4.91734e+07	5.36072e+07	-2.17085e+06	3.78263e+07	4.87727e+07
KS01072013F4	C	18	F	CF4	0	0	0	3.22171e+08	4.51304e+06	7.476e+08	4.76344e+07	6.36339e+07	8.71668e+08	5.76639e+07	8.04319e+07	3.76509e+07	3.17312e+07	8.78688e+07
KS01072013F5	C	18	F	CF5	0	0	0	3.12922e+08	1.68996e+06	5.15192e+08	4.3675e+07	6.51287e+07	-2.82796e+08	5.81478e+07	6.5356e+07	3.32087e+07	1.32217e+07	9.64632e+07
KS01072013M2	C	18	M	CM2	0	0	0	2.42367e+08	-1.38356e+06	4.10193e+08	2.53293e+07	5.72416e+07	-6.81526e+06	5.15563e+07	5.27664e+07	2.27369e+07	9.35988e+06	9.23358e+07
KS01072013M3	C	18	M	CM3	0	0	0	2.75282e+08	5.28155e+06	5.16397e+08	2.55481e+07	7.2644e+06	-8.99855e+08	4.19342e+07	8.21391e+07	4.61752e+07	2.29499e+07	5.73786e+07
KS01072013M4	C	18	M	CM4	0	0	0	2.61954e+08	4.4114e+06	3.96205e+08	2.39637e+07	2.62384e+07	9.7287e+07	4.20321e+07	7.75314e+07	3.05978e+07	1.38205e+06	6.56077e+07
KS01072013M5	C	18	M	CM5	0	0	0	2.84456e+08	63669.3	5.83173e+08	3.35596e+07	5.73419e+07	6.12786e+08	5.56213e+07	6.94214e+07	5.755e+07	2.73556e+07	9.81934e+07
E1S08072013F1	E1	18	F	E1F1	50	39	2100	3.30701e+08	5.83575e+06	6.07858e+08	3.41912e+07	8.39703e+07	6.11988e+08	5.34808e+07	4.36629e+07	2.30325e+07	3.98911e+06	9.6402e+07
E1S08072013F2	E1	18	F	E1F2	50	28	2000	3.34522e+08	5.31914e+06	7.92761e+08	3.57711e+07	6.79397e+07	3.13547e+07	5.70265e+07	7.61484e+07	2.73668e+07	9.04702e+07	8.89212e+07
E1S08072013F3	E1	18	F	E1F3	50	31	1300	4.15362e+08	1.03387e+07	9.9495e+08	4.75059e+07	1.07295e+08	4.49284e+08	7.15656e+07	1.34583e+08	5.29799e+07	3.75477e+07	1.52437e+08
E1S08072013F4	E1	18	F	E1F4	50	16	1000	3.37863e+08	8.91971e+06	4.36878e+08	3.25893e+07	7.05203e+07	-3.87929e+08	5.37726e+07	9.95204e+07	1.6385e+07	-6.76165e+06	1.07123e+08
E1S08072013F5	E1	18	F	E1F5	50	26	1950	4.37379e+08	1.49656e+07	9.85434e+08	5.87373e+07	1.25918e+08	5.16616e+07	6.817e+07	1.55333e+08	3.48412e+07	1.75529e+07	1.31001e+08
E1S08072013M1	E1	18	M	E1M1	50	42	3300	3.59812e+08	5.38279e+06	1.13163e+09	5.64932e+07	9.03652e+07	5.07253e+08	6.39056e+07	1.18869e+08	3.31006e+06	2.44795e+07	1.27042e+08
E1S08072013M3	E1	18	M	E1M3	50	48	2200	3.06553e+08	7.88763e+06	7.60918e+08	3.37047e+07	6.21943e+07	-6.08057e+08	5.14442e+07	7.95316e+07	4.24928e+07	4.33262e+07	9.74915e+07
E1S08072013M4	E1	18	M	E1M4	50	21	1400	2.7268e+08	777972	7.63879e+08	3.50957e+07	5.84571e+07	-8.39082e+08	4.94334e+07	5.09312e+07	4.51326e+07	100958	9.6093e+07
E1S08072013M5	E1	18	M	E1M5	50	40	9500	3.40561e+08	5.20119e+06	5.06047e+08	4.68879e+07	9.40975e+07	3.77315e+06	7.49976e+07	8.64525e+07	-8.57359e+06	2.46813e+07	1.12034e+08
E2S08072013F1	E2	18	F	E2F1	15	4	1000	2.98003e+08	5.33499e+06	4.31865e+08	3.10301e+07	5.51447e+07	3.45358e+08	6.409e+07	6.47072e+07	2.60994e+07	3.92873e+07	1.24505e+08
E2S08072013F2	E2	18	F	E2F2	15	4	1250	2.98217e+08	337599	7.19888e+08	2.70423e+07	4.86586e+07	-3.04938e+08	7.08166e+07	5.29851e+07	2.99653e+07	-2.02634e+07	1.03773e+08
E2S08072013F3	E2	18	F	E2F3	15	5	1250	3.23004e+08	2.89891e+06	7.50369e+08	4.25919e+07	1.15264e+08	5.13998e+08	6.38065e+07	5.44871e+07	3.01347e+07	1.13118e+08	9.50465e+07
E2S08072013F4	E2	18	F	E2F4	15	9	1950	2.51237e+08	4353.01	4.41832e+08	2.59446e+07	6.71622e+07	1.79789e+08	4.94665e+07	3.98773e+07	4.11284e+07	2.48623e+07	9.69113e+07
E2S08072013F5	E2	18	F	E2F5	15	6	900	3.25546e+08	6.12507e+06	6.10658e+08	3.69883e+07	7.16417e+07	-8.32572e+08	6.60201e+07	7.63067e+07	3.24432e+07	-2.33651e+06	1.13577e+08
E2S08072013M1	E2	18	M	E2M1	15	6	3150	2.93208e+08	5.23103e+06	7.22596e+08	3.22288e+07	3.83888e+07	-4.51754e+08	5.56631e+07	8.00373e+07	2.53146e+07	4.1365e+07	8.10092e+07
E2S08072013M2	E2	18	M	E2M2	15	9	1450	3.08201e+08	3.56524e+06	5.5044e+08	4.21618e+07	7.35596e+07	1.09697e+08	5.43535e+07	6.89853e+07	5.15001e+07	2.6783e+07	7.449e+07
E2S08072013M3	E2	18	M	E2M3	15	10	900	2.8146e+08	5.21774e+06	4.22812e+08	3.37501e+07	6.65414e+07	7.83488e+08	5.61742e+07	6.86051e+07	1.87341e+07	1.73643e+07	1.05126e+08
E2S08072013M4	E2	18	M	E2M4	15	13	2650	2.80005e+08	6.04028e+06	5.16187e+08	3.51315e+07	5.52144e+07	-4.23766e+08	5.1639e+07	7.27923e+07	-7.67651e+06	1.46314e+07	8.45536e+07
E2S08072013M5	E2	18	M	E2M5	15	6	2650	2.71563e+08	2.76978e+06	8.02175e+08	3.92826e+07	4.20341e+07	1.66971e+08	5.55772e+07	7.19367e+07	2.52455e+07	-2.30527e+06	7.63526e+07
KS15072013F1	C	20	F	CF1	0	0	0	2.48857e+08	1.09324e+06	2.5113e+08	2.05647e+07	1.64146e+07	4.12429e+08	4.19015e+07	3.73534e+07	-1.66663e+07	-9.9052e+06	6.92127e+07
KS15072013F2	C	20	F	CF2	0	0	0	2.46403e+08	1.95396e+06	1.94313e+08	2.11572e+07	3.08395e+07	3.856e+08	4.47378e+07	3.85534e+07	618572	1.32903e+07	6.01218e+07
KS15072013F3	C	20	F	CF3	0	0	0	2.61594e+08	1.01345e+06	6.18819e+08	2.92952e+07	5.22493e+07	-4.97081e+07	5.6155e+07	4.50495e+07	-116551	1.84136e+07	5.31163e+07
KS15072013F4	C	20	F	CF4	0	0	0	2.47747e+08	1.19284e+06	4.49687e+08	2.80903e+07	3.79136e+07	-6.95412e+08	4.76315e+07	3.97877e+07	-2.41215e+07	-3.03237e+06	6.8935e+07
KS15072013F5	C	20	F	CF5	0	0	0	2.63162e+08	-2.81867e+06	3.65746e+08	3.92576e+07	4.64399e+07	5.3479e+08	5.32553e+07	3.79942e+07	4.23487e+06	-2.88419e+07	5.48531e+07
KS15072013M1	C	20	M	CM1	0	0	0	2.37671e+08	2.13601e+06	4.86102e+08	3.11522e+07	6.55393e+07	-3.8897e+08	4.48967e+07	2.48296e+07	-9.2988e+06	1.53191e+07	6.30795e+07
KS15072013M2	C	20	M	CM2	0	0	0	2.30354e+08	-1.15403e+06	2.3739e+08	3.08575e+07	8.29504e+07	2.02738e+08	5.43539e+07	1.63483e+07	6.30428e+07	5.76409e+06	7.27556e+07
KS15072013M3	C	20	M	CM3	0	0	0	2.51535e+08	-868389	4.34911e+08	1.95382e+07	5.52566e+07	-2.92271e+08	4.92632e+07	2.47232e+07	5.67396e+07	-2.79859e+07	4.79108e+07
KS15072013M4	C	20	M	CM4	0	0	0	2.31001e+08	-1.7734e+06	6.15809e+08	2.93441e+07	4.32226e+07	4.0345e+08	4.25747e+07	3.5994e+07	4.42946e+07	2.88029e+07	1.01086e+08
KS15072013M5	C	20	M	CM5	0	0	0	2.74014e+08	4.42213e+06	4.40703e+08	2.89506e+07	2.91952e+07	-1.14368e+09	4.43365e+07	5.52251e+07	1.04668e+07	2.6467e+07	6.87338e+07
E1S22072013F1	E1	20	F	E1F1	50	39	2350	3.02911e+08	3.23394e+06	5.43042e+08	4.0415e+07	8.76326e+07	2.7284e+08	6.05857e+07	6.4939e+07	4.88548e+07	5.87334e+06	8.81713e+07
E1S22072013F2	E1	20	F	E1F2	50	28	3750	2.93884e+08	4.37185e+06	2.9451e+08	3.10989e+07	5.97006e+07	-5.31936e+08	5.54929e+07	6.90962e+07	2.00912e+07	2.14959e+07	6.17421e+07
E1S22072013F3	E1	20	F	E1F3	50	31	2500	4.09362e+08	1.03415e+07	8.3483e+08	4.84117e+07	9.78503e+07	2.31028e+08	6.80466e+07	1.38051e+08	2.84029e+07	4.34698e+07	1.33677e+08
E1S22072013F4	E1	20	F	E1F4	50	16	2800	3.05485e+08	6.89249e+06	6.70637e+08	3.51036e+07	7.7743e+07	2.69797e+08	5.99639e+07	7.66074e+07	4.76349e+07	1.76832e+07	8.92498e+07
E1S22072013F5	E1	20	F	E1F5	50	26	2200	3.90978e+08	1.17181e+07	6.35964e+08	4.06712e+07	9.86213e+07	-1.10682e+08	7.09362e+07	1.09924e+08	-1.51544e+06	848121	1.16467e+08
E1S22072013M1	E1	20	M	E1M1	50	42	5100	3.16492e+08	5.77043e+06	3.76875e+08	2.66344e+07	1.053e+08	-4.58209e+08	5.58426e+07	7.72201e+07	2.3122e+07	7.08705e+07	8.51164e+07
E1S22072013M2	E1	20	M	E1M2	50	46	5000	2.69218e+08	5.79587e+06	5.68742e+08	3.16284e+07	7.88896e+07	1.807e+08	4.67294e+07	4.13997e+07	3.01638e+07	2.16003e+07	7.96203e+07
E1S22072013M3	E1	20	M	E1M3	50	48	3250	2.98766e+08	8.89823e+06	4.70991e+08	3.44596e+07	6.18896e+07	9.8749e+07	4.75306e+07	6.54997e+07	2.0283e+07	2.25459e+07	6.33646e+07
E1S22072013M4	E1	20	M	E1M4	50	21	4300	3.11624e+08	971705	5.75408e+08	5.53701e+07	1.15818e+08	4.46066e+08	5.38074e+07	4.58196e+07	2.82659e+07	2.1893e+07	7.2808e+07
E1S22072013M5	E1	20	M	E1M5	50	40	7550	3.15248e+08	6.51015e+06	7.11695e+08	3.96969e+07	6.75601e+07	-2.89963e+08	5.19698e+07	7.49849e+07	3.52975e+07	3.62419e+07	8.71279e+07
E2S22072013F1	E2	20	F	E2F1	15	4	1250	2.46122e+08	1.08311e+06	3.39683e+08	1.62901e+07	4.4344e+07	-1.02387e+08	4.58706e+07	2.92502e+07	6.13844e+06	1.12775e+08	5.55062e+07
E2S22072013F2	E2	20	F	E2F2	15	4	1450	2.322e+08	-2.26069e+06	8.04082e+08	2.17718e+07	7.14721e+07	1.22574e+08	5.49663e+07	1.58618e+07	-1.81405e+07	1.8545e+06	6.53513e+07
E2S22072013F3	E2	20	F	E2F3	15	5	1250	2.97206e+08	4.61064e+06	3.9789e+08	3.03153e+07	5.04961e+07	5.1392e+07	7.09568e+07	2.42186e+07	1.33388e+07	4.37859e+07	7.67294e+07
E2S22072013F5	E2	20	F	E2F5	15	6	1350	2.62784e+08	1.01233e+06	6.86386e+08	2.36e+07	1.97592e+07	-5.01113e+08	6.2718e+07	2.63834e+07	3.87128e+07	4.59152e+07	7.32357e+07
E2S22072013M1	E2	20	M	E2M1	15	6	1500	2.71408e+08	889367	4.28546e+08	2.87186e+07	3.55112e+07	8.15569e+08	4.79668e+07	5.86067e+07	7.42648e+07	-3.73625e+07	3.55867e+07
E2S22072013M2	E2	20	M	E2M2	15	9	1250	2.6008e+08	3.74153e+06	4.99243e+08	2.65249e+07	2.28243e+07	-6.2099e+08	4.38808e+07	6.27645e+07	2.77073e+07	3.34362e+07	5.91853e+07
E2S22072013M3	E2	20	M	E2M3	15	10	2550	2.75388e+08	1.35582e+06	4.24886e+08	1.93937e+07	3.69919e+07	-6.35416e+07	5.18175e+07	5.15219e+07	-5.66055e+06	2.32853e+07	6.79704e+07
E2S22072013M4	E2	20	M	E2M4	15	13	1650	2.64858e+08	-1.38253e+06	5.79379e+08	2.70801e+07	5.82699e+07	-826144	4.9553e+07	3.66939e+07	2.87004e+07	2.39858e+07	8.37311e+07
E2S22072013M5	E2	20	M	E2M5	15	6	1650	2.55721e+08	491842	2.99737e+08	2.5709e+07	6.52557e+07	-5.27341e+08	4.53769e+07	3.75228e+07	-1.56328e+06	3.43569e+07	7.16307e+07
KS29072013F1	C	22	F	CF1	0	0	0	2.69149e+08	182214	6.63952e+08	2.84811e+07	5.42921e+07	-9.02351e+08	4.84101e+07	4.95557e+07	-3.62524e+06	1.25321e+07	7.23028e+07
KS29072013F3	C	22	F	CF3	0	0	0	2.29025e+08	2.33419e+06	2.64723e+08	2.03999e+07	4.50848e+06	1.25197e+08	3.71233e+07	3.78743e+07	1.08752e+07	2.67874e+07	4.49206e+07
KS29072013F4	C	22	F	CF4	0	0	0	2.78297e+08	5.77353e+06	4.1168e+08	2.66422e+07	4.65227e+07	2.62486e+08	4.60571e+07	5.67512e+07	3.76701e+07	3.96052e+07	6.03059e+07
KS29072013F5	C	22	F	CF5	0	0	0	2.76854e+08	2.29515e+06	4.84141e+08	3.13598e+07	4.26586e+07	9.47176e+08	4.91915e+07	4.89489e+07	871479	9.35865e+06	7.18241e+07
KS29072013M1	C	22	M	CM1	0	0	0	2.70868e+08	-773157	2.78012e+08	2.4959e+07	4.60843e+07	1.01383e+09	3.78697e+07	3.53222e+07	6.51696e+06	2.33482e+07	5.31341e+07
KS29072013M2	C	22	M	CM2	0	0	0	2.36629e+08	-141082	2.57897e+08	2.0718e+07	5.06815e+07	4.37117e+08	3.91068e+07	4.07854e+07	-5.4386e+06	7.59883e+07	6.30437e+07
KS29072013M3	C	22	M	CM3	0	0	0	2.82126e+08	179431	6.15699e+08	4.10438e+07	5.34111e+07	-6.08987e+07	4.5154e+07	5.30933e+07	2.13382e+07	2.76115e+07	5.58651e+07
KS29072013M4	C	22	M	CM4	0	0	0	2.65142e+08	-68576.7	6.56358e+08	3.22678e+07	5.34278e+07	1.6449e+08	4.97376e+07	3.91811e+07	2.9308e+07	4.55197e+07	6.04934e+07
KS29072013M5	C	22	M	CM5	0	0	0	2.3789e+08	-1.27024e+06	4.50205e+08	1.55969e+07	1.4369e+07	-3.74352e+07	3.65601e+07	3.83036e+07	1.58698e+07	-3.15896e+06	7.30175e+07
E1S05082013F1	E1	22	F	E1F1	50	39	4450	3.52893e+08	6.48761e+06	5.54905e+08	4.40147e+07	6.79344e+07	2.1033e+08	6.44223e+07	8.51098e+07	6.22254e+07	4.20925e+07	1.05946e+08
E1S05082013F2	E1	22	F	E1F2	50	28	2900	3.01131e+08	3.28486e+06	8.98889e+08	3.05271e+07	4.41771e+07	5.51624e+08	5.0081e+07	5.8813e+07	2.56026e+07	-2.17899e+07	7.12316e+07
E1S05082013F4	E1	22	F	E1F4	50	16	2750	3.52659e+08	7.35641e+06	9.49618e+08	5.05119e+07	9.57579e+07	3.34209e+08	6.51277e+07	9.18374e+07	6.41219e+07	2.20303e+07	1.04824e+08
E1S05082013F5	E1	22	F	E1F5	50	26	1150	4.19156e+08	1.35582e+07	9.7399e+08	5.19714e+07	1.17795e+08	1.18839e+08	6.98446e+07	1.4082e+08	4.61668e+07	3.17962e+07	1.30029e+08
E1S05082013M1	E1	22	M	E1M1	50	42	1950	3.32853e+08	5.32368e+06	4.95065e+08	4.08016e+07	9.31633e+07	9.25234e+08	5.18699e+07	1.22513e+08	5.83101e+06	5.88703e+06	9.76039e+07
E1S05082013M3	E1	22	M	E1M3	50	48	2650	2.52844e+08	1.51186e+06	5.20348e+08	1.45535e+07	3.7886e+07	-9.22739e+08	4.85906e+07	3.50236e+07	3.66439e+07	-3.14575e+07	6.13338e+07
E1S05082013M4	E1	22	M	E1M4	50	21	3900	2.27406e+08	4.28356e+06	3.12804e+08	1.75322e+07	5.87355e+07	-6.20599e+08	3.91648e+07	3.20883e+07	2.03095e+07	-3.54817e+07	8.45379e+07
E1S05082013M5	E1	22	M	E1M5	50	40	3950	3.04927e+08	1.44325e+06	4.49371e+08	4.16103e+07	8.98133e+07	1.79727e+08	6.87543e+07	4.8571e+07	1.83069e+07	1.67312e+07	1.04865e+08
E2S05082013F1	E2	22	F	E2F1	15	4	3100	2.40558e+08	-5.1915e+06	4.35023e+08	1.0538e+07	2.3841e+07	-1.05146e+09	5.41978e+07	2.62074e+07	5.13354e+07	1.94884e+07	8.6268e+07
E2S05082013F2	E2	22	F	E2F2	15	4	1350	2.65085e+08	3.62152e+06	-7.26198e+07	1.49781e+07	3.88275e+07	7.68121e+08	4.76656e+07	2.26254e+07	3.53373e+07	2.10726e+07	5.87731e+07
E2S05082013F3	E2	22	F	E2F3	15	5	2500	3.26448e+08	-2.09257e+06	5.64951e+08	4.79986e+07	9.84054e+07	5.75666e+08	6.23066e+07	7.01295e+07	5.49492e+07	9.02151e+06	1.06871e+08
E2S05082013F4	E2	22	F	E2F4	15	9	1600	2.58246e+08	948653	5.9366e+08	2.07099e+07	3.41605e+07	4.07547e+08	4.59288e+07	4.1478e+07	3.6918e+07	4.38831e+07	5.96267e+07
E2S05082013F5	E2	22	F	E2F5	15	6	1050	2.97396e+08	1.61573e+06	1.83617e+08	3.66844e+07	4.90085e+07	-2.56008e+08	5.79927e+07	5.06825e+07	3.8325e+07	4.90063e+07	8.02661e+07
E2S05082013M1	E2	22	M	E2M1	15	6	1600	3.06068e+08	8.00356e+06	3.43279e+08	3.34729e+07	4.4729e+07	-7.54856e+06	4.76972e+07	8.80446e+07	5.98847e+06	3.32851e+07	7.92312e+07
E2S05082013M2	E2	22	M	E2M2	15	9	1726	3.13223e+08	5.78283e+06	4.37865e+08	3.93679e+07	6.41185e+07	6.00806e+08	5.5915e+07	8.43361e+07	2.4637e+07	5.0118e+07	8.02816e+07
E2S05082013M3	E2	22	M	E2M3	15	10	7100	2.82607e+08	4.96456e+06	3.64813e+08	2.34297e+07	1.27566e+07	2.54435e+08	4.03929e+07	7.4687e+07	1.00388e+08	-2.0541e+07	8.52439e+07
E2S05082013M5	E2	22	M	E2M5	15	6	5700	2.70537e+08	842650	6.21189e+08	3.31563e+07	4.45291e+07	1.54312e+08	4.82792e+07	4.65019e+07	-1.66841e+07	4.24903e+07	8.54727e+07

## Sheet: quantified metabolites
SampleID	status	week	gender	hamstername	metacercaria	worms	eggs	unknown	Valine	Lactate1ppm	Lactate4ppm	Threonine	Isoleucine	Leucine
KS26022013F1	C	0	F	CF1	0	0	0	0.0002562	0.0164501	0.344548	0.0942414	0.015144	0.00586014	0.00633792
KS26022013F2	C	0	F	CF2	0	0	0	4.78275e-05	0.0123998	0.276538	0.0717666	0.0149775	0.00391649	0.00444958
KS26022013F3	C	0	F	CF3	0	0	0	0.000233422	0.0222293	0.316045	0.0851686	0.0191207	0.00776398	0.00862583
KS26022013F4	C	0	F	CF4	0	0	0	0.000605375	0.0245502	0.307742	0.0796433	0.0220523	0.00761239	0.00903831
KS26022013F5	C	0	F	CF5	0	0	0	0.00037047	0.0222716	0.717681	0.190497	0.0193658	0.00728468	0.00833916
KS26022013M1	C	0	M	CM1	0	0	0	0.000217756	0.0223533	0.202935	0.0539381	0.0165186	0.00684798	0.00860836
KS26022013M2	C	0	M	CM2	0	0	0	0.00045193	0.0264713	0.285222	0.0757741	0.0186034	0.00847692	0.00986802
KS26022013M4	C	0	M	CM4	0	0	0	0.000340705	0.0194745	0.24014	0.0668639	0.0182197	0.00625218	0.00726707
KS26022013M5	C	0	M	CM5	0	0	0	0.00016193	0.0286156	0.259607	0.0705916	0.0193493	0.00931769	0.0108603
E1S28022013F1	E1	0	F	E1F1	50	39	0	0.00015935	0.0178246	0.312709	0.0854815	0.0179546	0.00594281	0.00664156
E1S28022013F2	E1	0	F	E1F2	50	28	0	0.00014034	0.0165399	0.406213	0.107518	0.0186121	0.00561748	0.00642284
E1S28022013F4	E1	0	F	E1F4	50	16	0	0.000183337	0.0204339	0.289033	0.0795817	0.0193319	0.0065548	0.00771487
E1S28022013F5	E1	0	F	E1F5	50	26	0	0.00022036	0.0204403	0.321177	0.0867604	0.0168536	0.00673465	0.00783098
E1S28022013M1	E1	0	M	E1M1	50	42	0	0.000218088	0.0146926	0.289062	0.0759311	0.0179881	0.00474	0.00551439
E1S28022013M2	E1	0	M	E1M2	50	46	0	0.000541276	0.0187437	0.185443	0.0530683	0.0185669	0.00565558	0.00706142
E1S28022013M3	E1	0	M	E1M3	50	48	0	0.00023409	0.0212579	0.214772	0.0591462	0.0178964	0.00713004	0.00826311
E1S28022013M4	E1	0	M	E1M4	50	21	0	0.000495761	0.0223897	0.241606	0.0636704	0.0164239	0.00658824	0.00864034
E1S28022013M5	E1	0	M	E1M5	50	40	0	0.000310923	0.0162881	0.249126	0.0667595	0.0142477	0.00487223	0.00600665
E2S28022013F1	E2	0	F	E2F1	15	4	0	0.000310049	0.0135507	0.208271	0.0571367	0.0169877	0.00427603	0.0050275
E2S28022013F2	E2	0	F	E2F2	15	4	0	8.98806e-05	0.0191153	0.307212	0.0805539	0.0170236	0.00585476	0.00740571
E2S28022013F3	E2	0	F	E2F3	15	5	0	9.33075e-05	0.0105672	0.27428	0.0741706	0.0145675	0.00329699	0.00391273
E2S28022013F4	E2	0	F	E2F4	15	9	0	0.00027807	0.0200436	0.402225	0.110021	0.0170474	0.00630039	0.00786722
E2S28022013F5	E2	0	F	E2F5	15	6	0	0.000259275	0.0143336	0.358255	0.0937774	0.0161533	0.00492594	0.00547693
E2S28022013M1	E2	0	M	E2M1	15	6	0	0.000364348	0.0204217	0.241665	0.0663867	0.0190232	0.00668186	0.00750856
E2S28022013M2	E2	0	M	E2M2	15	9	0	0.000436197	0.0210566	0.236311	0.0641802	0.0177622	0.00713533	0.00808541
E2S28022013M3	E2	0	M	E2M3	15	10	0	0.000290872	0.022848	0.409384	0.110636	0.020388	0.00780089	0.00869446
E2S28022013M4	E2	0	M	E2M4	15	13	0	0.000207772	0.0164923	0.201232	0.055413	0.0166279	0.00544986	0.00612712
E2S28022013M5	E2	0	M	E2M5	15	6	0	0.000454293	0.0190823	0.186605	0.0520368	0.0165274	0.00630996	0.0069803
KS11032013F1	C	2	F	CF1	0	0	0	9.3777e-05	0.0225484	0.280375	0.0755742	0.0201438	0.00683856	0.00860334
KS11032013F2	C	2	F	CF2	0	0	0	0.000565537	0.0178343	0.346231	0.0939582	0.0193607	0.00599072	0.00681782
KS11032013F3	C	2	F	CF3	0	0	0	0	0.0247707	0.361954	0.0981806	0.019946	0.00733934	0.00941578
KS11032013F4	C	2	F	CF4	0	0	0	0.000401166	0.0275253	0.782561	0.202797	0.0215068	0.00895513	0.0100773
KS11032013F5	C	2	F	CF5	0	0	0	0.000207383	0.0224651	0.339023	0.0917127	0.0187754	0.00696054	0.00868115
KS11032013M1	C	2	M	CM1	0	0	0	0.00045136	0.0214733	0.266317	0.0693174	0.0192196	0.00665527	0.00792225
KS11032013M2	C	2	M	CM2	0	0	0	8.26861e-05	0.02203	0.270397	0.0758746	0.0209425	0.00667304	0.00832553
KS11032013M3	C	2	M	CM3	0	0	0	0.000258666	0.0233804	0.48545	0.1247	0.0170341	0.0068201	0.00877922
KS11032013M4	C	2	M	CM4	0	0	0	0	0.0197715	0.348266	0.0947975	0.0178729	0.0064347	0.00742936
KS11032013M5	C	2	M	CM5	0	0	0	0.000100192	0.0204488	0.334988	0.0893691	0.0184058	0.00608977	0.0076379
E1S18032013F1	E1	2	F	E1F1	50	39	50	0.000274436	0.00951465	0.192886	0.0514769	0.010012	0.00323453	0.00360392
E1S18032013F2	E1	2	F	E1F2	50	28	0	0.000195419	0.0150795	0.315667	0.0840753	0.0127753	0.00508609	0.00590284
E1S18032013F3	E1	2	F	E1F3	50	31	0	0.000118284	0.0135802	0.39989	0.103924	0.0133566	0.004787	0.00530964
E1S18032013F4	E1	2	F	E1F4	50	16	0	0.000286827	0.0174244	0.307904	0.0830611	0.0137034	0.00567732	0.00637698
E1S18032013F5	E1	2	F	E1F5	50	26	0	1.35138e-06	0.0135049	0.232859	0.0634327	0.0108987	0.00442911	0.00509327
E1S18032013M1	E1	2	M	E1M1	50	42	0	0.000302528	0.0133758	0.252076	0.0682141	0.0121369	0.00445424	0.0049037
E1S18032013M2	E1	2	M	E1M2	50	46	0	0.000212087	0.0109382	0.166589	0.0467261	0.0125077	0.00364224	0.00403716
E1S18032013M3	E1	2	M	E1M3	50	48	0	0.000279849	0.0177762	0.211062	0.0550984	0.0143436	0.00625055	0.0066505
E1S18032013M4	E1	2	M	E1M4	50	21	0	6.72793e-05	0.0163266	0.293973	0.0782634	0.0124077	0.00525738	0.00601524
E1S18032013M5	E1	2	M	E1M5	50	40	0	0.000274553	0.0105413	0.177948	0.0486861	0.0111067	0.00372301	0.00390984
E2S18032013F1	E2	2	F	E2F1	15	4	0	0.000458792	0.0195478	0.242189	0.0650042	0.0175395	0.00629015	0.00734088
E2S18032013F2	E2	2	F	E2F2	15	4	0	0	0.0229098	0.326946	0.0870858	0.0172159	0.007616	0.00857822
E2S18032013F3	E2	2	F	E2F3	15	5	0	0.000277236	0.0185879	0.3935	0.104386	0.0177862	0.0062055	0.00717255
E2S18032013F4	E2	2	F	E2F4	15	9	0	0.00015683	0.0194845	0.37145	0.0977077	0.0173868	0.00638921	0.00741984
E2S18032013F5	E2	2	F	E2F5	15	6	0	0	0.0168805	0.377488	0.102022	0.0145889	0.00551325	0.00658645
E2S18032013M1	E2	2	M	E2M1	15	6	0	0.000510061	0.0147904	0.21938	0.0595846	0.0142154	0.00495259	0.00546657
E2S18032013M2	E2	2	M	E2M2	15	9	0	0.000391305	0.0166189	0.376117	0.100617	0.0159232	0.00528624	0.00627072
E2S18032013M3	E2	2	M	E2M3	15	10	0	0.000233076	0.010073	0.141147	0.0385583	0.0119966	0.0031405	0.00369901
E2S18032013M4	E2	2	M	E2M4	15	13	0	2.22108e-05	0.0151432	0.299428	0.0791455	0.0130375	0.00483217	0.00603547
E2S18032013M5	E2	2	M	E2M5	15	6	0	0.000212676	0.0154787	0.328538	0.0881762	0.0176969	0.00463741	0.00553543
KS25032013F1	C	4	F	CF1	0	0	0	0.000172091	0.0109492	0.291138	0.0775241	0.0151617	0.00375402	0.00391891
KS25032013F2	C	4	F	CF2	0	0	0	0.000354606	0.0185425	0.43174	0.114286	0.0208294	0.00594663	0.00714834
KS25032013F3	C	4	F	CF3	0	0	0	0.000310083	0.0166064	0.320943	0.0859657	0.0186489	0.00541221	0.00615463
KS25032013F4	C	4	F	CF4	0	0	0	9.38016e-05	0.0146756	0.436893	0.116307	0.017883	0.00542522	0.00562477
KS25032013F5	C	4	F	CF5	0	0	0	0.000276303	0.00757201	0.188236	0.0484325	0.0106598	0.00232738	0.00286835
KS25032013M2	C	4	M	CM2	0	0	0	0.000186127	0.0170883	0.284499	0.0799856	0.0214189	0.00571502	0.00615299
KS25032013M3	C	4	M	CM3	0	0	0	0.000173828	0.0163125	0.322289	0.0862353	0.0186079	0.00500719	0.00589144
KS25032013M4	C	4	M	CM4	0	0	0	0.000565199	0.0165883	0.319794	0.0848054	0.0168311	0.00575003	0.00647569
KS25032013M5	C	4	M	CM5	0	0	0	0.00017009	0.026385	0.355598	0.0964739	0.0210672	0.00875253	0.0100466
E1S02042013F2	E1	4	F	E1F2	50	28	1100	0.000250551	0.00648183	0.222125	0.0575948	0.0078248	0.00244117	0.0023399
E1S02042013F3	E1	4	F	E1F3	50	31	1000	0.000104213	0.00772771	0.222071	0.0571092	0.00887883	0.00286654	0.00291165
E1S02042013F4	E1	4	F	E1F4	50	16	950	0.000216688	0.00739028	0.162351	0.0446111	0.0118845	0.00235051	0.00270879
E1S02042013F5	E1	4	F	E1F5	50	26	1200	0.00018105	0.00731392	0.174777	0.0453435	0.00866455	0.00248144	0.00255536
E1S02042013M1	E1	4	M	E1M1	50	42	1550	0.000311184	0.0137296	0.15331	0.0414202	0.0127492	0.00448241	0.00518727
E1S02042013M2	E1	4	M	E1M2	50	46	1650	9.88931e-05	0.00647622	0.102459	0.0276834	0.00887879	0.00212223	0.00244954
E1S02042013M3	E1	4	M	E1M3	50	48	1550	4.97855e-05	0.00548566	0.106205	0.0282974	0.00858639	0.00176636	0.00185537
E1S02042013M4	E1	4	M	E1M4	50	21	1150	0.00017644	0.00736888	0.112901	0.0305495	0.00931212	0.00235415	0.00274369
E1S02042013M5	E1	4	M	E1M5	50	40	1550	0.000132266	0.00727219	0.173222	0.0443945	0.00782014	0.00290113	0.00264951
E2S02042013F1	E2	4	F	E2F1	15	4	450	0.0001556	0.0174447	0.286351	0.076782	0.0178114	0.00557695	0.00666281
E2S02042013F2	E2	4	F	E2F2	15	4	600	0.000196699	0.0121339	0.157109	0.0439168	0.0150738	0.00374366	0.00473621
E2S02042013F3	E2	4	F	E2F3	15	5	850	7.04722e-05	0.0100365	0.218555	0.059115	0.0115491	0.00286197	0.00365547
E2S02042013F4	E2	4	F	E2F4	15	9	900	0.0001846	0.00855824	0.183235	0.048571	0.0110763	0.00294455	0.0031083
E2S02042013F5	E2	4	F	E2F5	15	6	850	0.000119366	0.00757681	0.161759	0.0433564	0.009867	0.00249146	0.00270547
E2S02042013M1	E2	4	M	E2M1	15	6	600	0.000144926	0.0169212	0.223541	0.0611003	0.0180129	0.00529587	0.00655532
E2S02042013M2	E2	4	M	E2M2	15	9	1000	0.000178192	0.0147039	0.253537	0.0673607	0.0179977	0.00396953	0.00542846
E2S02042013M3	E2	4	M	E2M3	15	10	650	3.25709e-05	0.0066229	0.131707	0.035526	0.0105923	0.00206025	0.00227018
E2S02042013M4	E2	4	M	E2M4	15	13	1250	6.68993e-05	0.00505747	0.0950065	0.0261577	0.00809495	0.00182981	0.00176012
E2S02042013M5	E2	4	M	E2M5	15	6	1250	0.000140741	0.00414823	0.0815261	0.0218826	0.00894345	0.00148062	0.00154119
KS08042013F1	C	6	F	CF1	0	0	0	7.64843e-05	0.0169863	0.347997	0.0935489	0.0147935	0.00579528	0.00619187
KS08042013F2	C	6	F	CF2	0	0	0	0.000102482	0.0110682	0.237655	0.062053	0.0124924	0.00392304	0.0041417
KS08042013F3	C	6	F	CF3	0	0	0	0.000111626	0.00829108	0.150873	0.0421535	0.0115002	0.00290745	0.00301406
KS08042013F4	C	6	F	CF4	0	0	0	4.28359e-05	0.0157939	0.259242	0.0690565	0.0168764	0.00506628	0.0059231
KS08042013F5	C	6	F	CF5	0	0	0	0.00080616	0.0229971	0.338153	0.087417	0.0222349	0.00702144	0.00845039
KS08042013M1	C	6	M	CM1	0	0	0	0.000142662	0.0145791	0.328462	0.0893928	0.0172903	0.00491247	0.00516125
KS08042013M2	C	6	M	CM2	0	0	0	0.00019795	0.0207865	0.336105	0.0910432	0.0216588	0.00611513	0.00746316
KS08042013M3	C	6	M	CM3	0	0	0	0.000111624	0.012412	0.209773	0.055764	0.0128895	0.00407938	0.00452513
KS08042013M4	C	6	M	CM4	0	0	0	0.000320159	0.0122233	0.218493	0.0575804	0.0131748	0.00412915	0.00477832
KS08042013M5	C	6	M	CM5	0	0	0	0.000297091	0.00618125	0.104334	0.0281071	0.0107027	0.00240992	0.00227972
E1S15042013F1	E1	6	F	E1F1	50	39	2000	8.98047e-05	0.00406773	0.0997143	0.0267676	0.00815888	0.00150121	0.00157946
E1S15042013F2	E1	6	F	E1F2	50	28	2850	0.000139696	0.0123073	0.260346	0.0688926	0.0136771	0.00407719	0.00442257
E1S15042013F3	E1	6	F	E1F3	50	31	1150	4.33662e-05	0.00718169	0.109693	0.0291535	0.00957231	0.00244464	0.0026405
E1S15042013F4	E1	6	F	E1F4	50	16	1150	0	0.00888924	0.106308	0.0291524	0.0100839	0.0028383	0.00331194
E1S15042013F5	E1	6	F	E1F5	50	26	800	0.000287874	0.00606298	0.103102	0.0281658	0.0079518	0.00202445	0.00227933
E1S15042013M1	E1	6	M	E1M1	50	42	3000	0.000227344	0.010493	0.239376	0.0640471	0.0127754	0.00357076	0.00380369
E1S15042013M2	E1	6	M	E1M2	50	46	1550	3.51921e-05	0.00611955	0.152284	0.0396882	0.00843977	0.00237631	0.00231081
E1S15042013M3	E1	6	M	E1M3	50	48	1950	0.000229741	0.0107654	0.225915	0.0597272	0.0114987	0.00348811	0.00397585
E1S15042013M4	E1	6	M	E1M4	50	21	650	0	0.0118203	0.222069	0.0592928	0.0121091	0.00398083	0.00434805
E1S15042013M5	E1	6	M	E1M5	50	40	2300	0.000240945	0.0113113	0.225069	0.0597073	0.0160979	0.00419851	0.00432147
E2S15042013F1	E2	6	F	E2F1	15	4	1200	0.000174936	0.0102314	0.130609	0.0358022	0.0116593	0.00316936	0.0037284
E2S15042013F2	E2	6	F	E2F2	15	4	1400	0.000286144	0.0164415	0.30197	0.0825466	0.0170207	0.00519547	0.00581606
E2S15042013F3	E2	6	F	E2F3	15	5	1950	0.000306115	0.0115906	0.223638	0.0597574	0.0110602	0.00358734	0.00397947
E2S15042013F4	E2	6	F	E2F4	15	9	2300	0.000218451	0.0105202	0.22089	0.0583347	0.0128191	0.00339547	0.00411658
E2S15042013F5	E2	6	F	E2F5	15	6	2450	4.96761e-05	0.00731183	0.12232	0.0327039	0.00860762	0.00244746	0.00274404
E2S15042013M1	E2	6	M	E2M1	15	6	1300	0.000374861	0.0221183	0.289505	0.0797915	0.0195503	0.00694407	0.00787974
E2S15042013M2	E2	6	M	E2M2	15	9	400	6.23599e-05	0.00524481	0.0933922	0.0255385	0.00921593	0.0020255	0.00192642
E2S15042013M3	E2	6	M	E2M3	15	10	6550	0.000240543	0.0111152	0.190567	0.0515341	0.0137071	0.00343721	0.00418915
E2S15042013M4	E2	6	M	E2M4	15	13	3500	3.68654e-05	0.00748988	0.131976	0.0363101	0.00957778	0.00248425	0.00284461
E2S15042013M5	E2	6	M	E2M5	15	6	3500	6.99345e-05	0.0124254	0.199083	0.0563494	0.0150269	0.00458439	0.00465118
KS22042013F1	C	8	F	CF1	0	0	0	0.000269396	0.00913823	0.143765	0.037816	0.0107361	0.00303436	0.0035253
KS22042013F2	C	8	F	CF2	0	0	0	0.000186511	0.0142537	0.202346	0.0565981	0.015633	0.00413293	0.00558344
KS22042013F3	C	8	F	CF3	0	0	0	0	0.0183479	0.216175	0.0596423	0.0179127	0.00569667	0.00686738
KS22042013F4	C	8	F	CF4	0	0	0	9.64022e-05	0.0197656	0.268754	0.0708007	0.0191708	0.00617223	0.00717179
KS22042013F5	C	8	F	CF5	0	0	0	9.70504e-05	0.0128424	0.19239	0.050443	0.0139308	0.00364132	0.00469799
KS22042013M1	C	8	M	CM1	0	0	0	4.7461e-05	0.0293532	0.26278	0.0703938	0.0234779	0.00935669	0.0109587
KS22042013M2	C	8	M	CM2	0	0	0	0.000568226	0.0171929	0.191789	0.0532	0.0191431	0.0052154	0.00633831
KS22042013M3	C	8	M	CM3	0	0	0	0.000116434	0.00389522	0.0644779	0.0182698	0.00775525	0.00129312	0.00147245
KS22042013M4	C	8	M	CM4	0	0	0	0.000133217	0.0178175	0.201204	0.0556642	0.0167193	0.00554214	0.00645094
KS22042013M5	C	8	M	CM5	0	0	0	0.000310256	0.0177004	0.208952	0.0534392	0.0211994	0.00585922	0.00631634
E1S29042013F1	E1	8	F	E1F1	50	39	6650	0.000242046	0.0128206	0.270355	0.0716831	0.0120791	0.00445584	0.00456479
E1S29042013F3	E1	8	F	E1F3	50	31	1900	0.000333369	0.0152842	0.246566	0.066502	0.014419	0.00476374	0.00588668
E1S29042013F4	E1	8	F	E1F4	50	16	1650	0.000171507	0.0158301	0.196847	0.0537915	0.0135111	0.00534853	0.00581616
E1S29042013F5	E1	8	F	E1F5	50	26	1600	0.000266302	0.0116575	0.166276	0.0456728	0.0141837	0.00399344	0.00430364
E1S29042013M2	E1	8	M	E1M2	50	46	4250	0.000439332	0.0167989	0.175626	0.0448643	0.014704	0.0054195	0.00607749
E1S29042013M3	E1	8	M	E1M3	50	48	5100	0.00011852	0.0139412	0.143441	0.0388783	0.0117436	0.00482753	0.00522361
E1S29042013M4	E1	8	M	E1M4	50	21	2850	0.000149694	0.0123735	0.132253	0.036612	0.0154429	0.00411866	0.00486588
E1S29042013M5	E1	8	M	E1M5	50	40	9000	0.000164053	0.0085894	0.203121	0.0545177	0.0105277	0.00314564	0.00339414
E2S29042013F1	E2	8	F	E2F1	15	4	1700	3.47861e-06	0.0181453	0.221611	0.0595758	0.0179258	0.00617548	0.0068572
E2S29042013F2	E2	8	F	E2F2	15	4	2150	5.87726e-08	0.0267861	0.317364	0.0808526	0.0247623	0.00835101	0.0102172
E2S29042013F3	E2	8	F	E2F3	15	5	1250	0.000130923	0.0111048	0.248597	0.0655995	0.0119028	0.00333567	0.0044103
E2S29042013F4	E2	8	F	E2F4	15	9	1150	0.000392919	0.0196666	0.415412	0.110721	0.0166947	0.00608019	0.00755094
E2S29042013F5	E2	8	F	E2F5	15	6	1100	0.000258892	0.010431	0.148386	0.0428147	0.0142257	0.00305678	0.00353224
E2S29042013M1	E2	8	M	E2M1	15	6	1350	0.000276116	0.015462	0.165081	0.0464924	0.0169272	0.00497332	0.00605744
E2S29042013M2	E2	8	M	E2M2	15	9	4500	0.000269175	0.0144897	0.194035	0.0528977	0.0143171	0.00443468	0.00532458
E2S29042013M3	E2	8	M	E2M3	15	10	1950	0.000388455	0.0180792	0.236583	0.0647939	0.0222844	0.0065512	0.00676882
E2S29042013M4	E2	8	M	E2M4	15	13	2300	0.000680824	0.0224156	0.253024	0.0680914	0.0192209	0.00639474	0.00855472
E2S29042013M5	E2	8	M	E2M5	15	6	2300	0.000380389	0.018404	0.230133	0.0638834	0.0175838	0.00573992	0.00668804
KS07052013F1	C	10	F	CF1	0	0	0	0.000154663	0.0192983	0.300242	0.0822904	0.0192971	0.00618136	0.00743556
KS07052013F2	C	10	F	CF2	0	0	0	0.000372065	0.0143591	0.209635	0.056472	0.0157909	0.00420028	0.00529441
KS07052013F4	C	10	F	CF4	0	0	0	0.000407078	0.0176474	0.345887	0.0954189	0.0181505	0.00522821	0.0063821
KS07052013F5	C	10	F	CF5	0	0	0	0.000216324	0.020693	0.416365	0.109705	0.0227755	0.00604119	0.00765805
KS07052013M1	C	10	M	CM1	0	0	0	0.000187363	0.024401	0.223579	0.0603235	0.0229738	0.00783891	0.00965147
KS07052013M2	C	10	M	CM2	0	0	0	0.000227282	0.022354	0.263981	0.0726926	0.0239974	0.00678777	0.00844909
KS07052013M3	C	10	M	CM3	0	0	0	0.000284857	0.0176228	0.294245	0.080836	0.0181007	0.00543761	0.00661229
KS07052013M4	C	10	M	CM4	0	0	0	0.000240615	0.0214843	0.402802	0.106852	0.0214007	0.0074644	0.00805369
KS07052013M5	C	10	M	CM5	0	0	0	0.000295406	0.0269072	0.392869	0.104477	0.026276	0.00804258	0.00998385
E1S14052013F1	E1	10	F	E1F1	50	39	6600	0.000294626	0.0191983	0.319739	0.0817318	0.0172429	0.00676245	0.00718141
E1S14052013F2	E1	10	F	E1F2	50	28	7600	7.84539e-05	0.0158712	0.2374	0.0654259	0.0169866	0.00560557	0.00624852
E1S14052013F3	E1	10	F	E1F3	50	31	6600	0.00010924	0.0189005	0.397581	0.108485	0.0162902	0.00628016	0.00707159
E1S14052013F4	E1	10	F	E1F4	50	16	5800	0.000378831	0.0222148	0.398313	0.10321	0.0200975	0.00683518	0.00860001
E1S14052013F5	E1	10	F	E1F5	50	26	4000	0.000102591	0.014647	0.246914	0.06755	0.0152467	0.00463403	0.0054286
E1S14052013M1	E1	10	M	E1M1	50	42	9000	4.66735e-05	0.0166878	0.25117	0.0672858	0.0148645	0.00568629	0.00637229
E1S14052013M2	E1	10	M	E1M2	50	46	7700	0.000213961	0.0201322	0.275806	0.0740941	0.0146116	0.00645525	0.00761472
E1S14052013M3	E1	10	M	E1M3	50	48	6600	0.000186551	0.018745	0.400663	0.107203	0.0148939	0.00635562	0.00748744
E1S14052013M4	E1	10	M	E1M4	50	21	4600	1.26358e-05	0.0156325	0.369256	0.100008	0.0160758	0.00495687	0.00613619
E1S14052013M5	E1	10	M	E1M5	50	40	6700	0.000342471	0.0157904	0.210199	0.0572543	0.0145594	0.00546573	0.00617156
E2S14052013F1	E2	10	F	E2F1	15	4	4100	1.05292e-05	0.0133122	0.257953	0.0688799	0.0137823	0.00446857	0.00510621
E2S14052013F2	E2	10	F	E2F2	15	4	3600	0.000200426	0.0164115	0.259839	0.0708025	0.0164389	0.005657	0.00665601
E2S14052013F3	E2	10	F	E2F3	15	5	4300	1.1238e-05	0.0151724	0.237323	0.0623229	0.0119879	0.004982	0.00590566
E2S14052013F4	E2	10	F	E2F4	15	9	3100	0.000524625	0.0150258	0.199676	0.0552891	0.0113171	0.00544314	0.00576665
E2S14052013F5	E2	10	F	E2F5	15	6	3700	0.000200832	0.015244	0.192975	0.0530437	0.0131073	0.00453937	0.00572149
E2S14052013M1	E2	10	M	E2M1	15	6	5800	0.000246249	0.0239664	0.220162	0.0599043	0.0206159	0.00809313	0.00931844
E2S14052013M2	E2	10	M	E2M2	15	9	4400	0.000113644	0.0153151	0.213887	0.0598724	0.0161054	0.00473003	0.00565309
E2S14052013M3	E2	10	M	E2M3	15	10	4000	0	0.0270034	0.344304	0.0918517	0.0220715	0.00699718	0.00972052
E2S14052013M4	E2	10	M	E2M4	15	13	6700	0.000278455	0.0165763	0.337055	0.0901439	0.0189305	0.00555793	0.00652367
E2S14052013M5	E2	10	M	E2M5	15	6	6700	0.00046867	0.0197989	0.348728	0.0943917	0.0190333	0.00655412	0.0075117
KS20052013F1	C	12	F	CF1	0	0	0	6.40266e-05	0.0122141	0.137009	0.0370634	0.0117622	0.0041923	0.00468226
KS20052013F2	C	12	F	CF2	0	0	0	0.000232462	0.0192512	0.175802	0.0486655	0.0166142	0.00598311	0.00709674
KS20052013F3	C	12	F	CF3	0	0	0	0.000244068	0.0142805	0.144572	0.0408125	0.0166474	0.00466979	0.00547498
KS20052013F4	C	12	F	CF4	0	0	0	0.000155263	0.0141977	0.183106	0.0505987	0.0164713	0.00463753	0.00528235
KS20052013F5	C	12	F	CF5	0	0	0	0.00018826	0.0129048	0.226494	0.0606077	0.0133524	0.00442034	0.00497809
KS20052013M1	C	12	M	CM1	0	0	0	0.000165898	0.0182744	0.194066	0.0539368	0.0186263	0.00642872	0.00710412
KS20052013M2	C	12	M	CM2	0	0	0	0.000149021	0.0266411	0.295054	0.0824431	0.0231864	0.00892643	0.0103077
KS20052013M3	C	12	M	CM3	0	0	0	0.000245165	0.0188645	0.279499	0.0733395	0.0186707	0.00687404	0.00730127
KS20052013M4	C	12	M	CM4	0	0	0	0.000336739	0.0196924	0.181399	0.0506302	0.0171619	0.00623758	0.00733486
KS20052013M5	C	12	M	CM5	0	0	0	0.000100176	0.0182998	0.216764	0.058807	0.0173902	0.00680636	0.0070119
E1S27052013F1	E1	12	F	E1F1	50	39	3550	0.000328721	0.014521	0.224395	0.0603813	0.0151469	0.00457469	0.00547898
E1S27052013F2	E1	12	F	E1F2	50	28	4600	0.000410853	0.0167549	0.356407	0.0944631	0.0140896	0.00585724	0.00645583
E1S27052013F3	E1	12	F	E1F3	50	31	2050	0.000127812	0.0174132	0.246037	0.0676712	0.0151664	0.00568899	0.00660203
E1S27052013F4	E1	12	F	E1F4	50	16	1850	6.96782e-05	0.0180297	0.335127	0.0877541	0.0138693	0.005855	0.00709292
E1S27052013F5	E1	12	F	E1F5	50	26	1750	0.000316608	0.0203869	0.290644	0.0767763	0.0174545	0.00632807	0.00751002
E1S27052013M1	E1	12	M	E1M1	50	42	7700	0.00016688	0.0118708	0.254484	0.0661517	0.011048	0.00453033	0.00460189
E1S27052013M2	E1	12	M	E1M2	50	46	5400	4.96748e-05	0.0121523	0.187678	0.0502433	0.0139923	0.00450714	0.00467083
E1S27052013M3	E1	12	M	E1M3	50	48	3150	0.000137408	0.0170898	0.203925	0.056374	0.0151363	0.00584445	0.00639905
E1S27052013M4	E1	12	M	E1M4	50	21	2650	1.09828e-05	0.018583	0.217405	0.0588582	0.0169157	0.00603946	0.00655547
E1S27052013M5	E1	12	M	E1M5	50	40	9150	8.63371e-05	0.0097199	0.175448	0.0456117	0.0109707	0.00344065	0.00353944
E2S27052013F1	E2	12	F	E2F1	15	4	1350	0.000277443	0.0174541	0.211644	0.0594498	0.017292	0.00617095	0.00706816
E2S27052013F2	E2	12	F	E2F2	15	4	1150	0.000190531	0.0242619	0.331907	0.0890794	0.0174233	0.00796388	0.00936989
E2S27052013F3	E2	12	F	E2F3	15	5	1000	0.000126555	0.0153209	0.497191	0.128376	0.0148688	0.00430805	0.00581323
E2S27052013F4	E2	12	F	E2F4	15	9	750	0.000356142	0.0222136	0.374272	0.0994018	0.0191923	0.00708913	0.00827741
E2S27052013F5	E2	12	F	E2F5	15	6	1550	0.000247325	0.0179924	0.249004	0.0676396	0.0158525	0.00563852	0.00666754
E2S27052013M1	E2	12	M	E2M1	15	6	1200	0	0.0186334	0.250488	0.0665157	0.0201522	0.00586575	0.00696338
E2S27052013M2	E2	12	M	E2M2	15	9	1250	0.000242408	0.0150375	0.284697	0.0801846	0.0158207	0.00481803	0.00531798
E2S27052013M3	E2	12	M	E2M3	15	10	950	0.00022246	0.0242486	0.345069	0.0918202	0.0226779	0.00705078	0.00909146
E2S27052013M4	E2	12	M	E2M4	15	13	5650	0.000210811	0.021485	0.343265	0.0933325	0.0198611	0.00616384	0.00806445
E2S27052013M5	E2	12	M	E2M5	15	6	5650	0.000532988	0.0251018	0.387254	0.105798	0.0231719	0.00815014	0.00908584
KS03062013F1	C	14	F	CF1	0	0	0	0	0.019335	0.360091	0.0944494	0.0173428	0.00645954	0.00731854
KS03062013F2	C	14	F	CF2	0	0	0	0.000348203	0.0139051	0.171827	0.0482762	0.0133509	0.0048515	0.00542067
KS03062013F3	C	14	F	CF3	0	0	0	0.000384123	0.0204942	0.268392	0.0723684	0.0170976	0.00685598	0.00808356
KS03062013F4	C	14	F	CF4	0	0	0	0.000178843	0.0217824	0.192655	0.052373	0.017007	0.00653428	0.00835947
KS03062013F5	C	14	F	CF5	0	0	0	0.000210413	0.0224462	0.336859	0.0905599	0.0183623	0.00760491	0.00864047
KS03062013M1	C	14	M	CM1	0	0	0	0.00016202	0.0298029	0.226199	0.0600977	0.0225187	0.0094938	0.0114901
KS03062013M2	C	14	M	CM2	0	0	0	7.31901e-05	0.0241946	0.180382	0.0505649	0.0203677	0.00820637	0.00917811
KS03062013M3	C	14	M	CM3	0	0	0	0.000367563	0.0209668	0.243481	0.0678372	0.01853	0.00711067	0.00799047
KS03062013M4	C	14	M	CM4	0	0	0	0	0.0273146	0.252878	0.0702216	0.0216397	0.00883666	0.0101494
KS03062013M5	C	14	M	CM5	0	0	0	0.000289243	0.0242717	0.234792	0.0652014	0.0178828	0.00830538	0.00927646
E1S11062013F1	E1	14	F	E1F1	50	39	3600	0.000311593	0.0166463	0.31038	0.0828921	0.0143903	0.00523304	0.00625946
E1S11062013F2	E1	14	F	E1F2	50	28	3000	3.32138e-05	0.0238084	0.388416	0.103247	0.0168835	0.00749549	0.00886227
E1S11062013F3	E1	14	F	E1F3	50	31	2600	0.000275423	0.0137561	0.227716	0.0601994	0.0152321	0.00421738	0.00504773
E1S11062013F4	E1	14	F	E1F4	50	16	3000	0	0.0182184	0.269272	0.0736867	0.0137741	0.00586429	0.00678629
E1S11062013F5	E1	14	F	E1F5	50	26	1450	3.56396e-05	0.014963	0.212444	0.0587495	0.0141914	0.00483608	0.00563301
E1S11062013M1	E1	14	M	E1M1	50	42	5700	0.000120822	0.0148942	0.157695	0.043312	0.0136905	0.00488399	0.00559778
E1S11062013M2	E1	14	M	E1M2	50	46	4000	1.70245e-06	0.0174674	0.217213	0.0582743	0.0171942	0.00561898	0.00679895
E1S11062013M3	E1	14	M	E1M3	50	48	2950	5.19287e-05	0.0213959	0.26313	0.0705473	0.0162793	0.00675591	0.0080522
E1S11062013M4	E1	14	M	E1M4	50	21	1250	0.000483763	0.0250819	0.314335	0.0818097	0.0198478	0.00816226	0.00966593
E1S11062013M5	E1	14	M	E1M5	50	40	9000	0.000139707	0.0179987	0.309937	0.0828063	0.0162278	0.00539069	0.00675715
E2S11062013F1	E2	14	F	E2F1	15	4	1750	6.01302e-05	0.0177571	0.233185	0.0652332	0.0181334	0.00510143	0.00660912
E2S11062013F2	E2	14	F	E2F2	15	4	1050	0	0.0230888	0.22295	0.0605605	0.0195534	0.00744794	0.00841699
E2S11062013F3	E2	14	F	E2F3	15	5	1700	0.000156487	0.0243104	0.274221	0.073969	0.0157877	0.00746648	0.00890716
E2S11062013F4	E2	14	F	E2F4	15	9	900	0.000415991	0.017434	0.300766	0.0791215	0.0156128	0.00551572	0.00679094
E2S11062013F5	E2	14	F	E2F5	15	6	1250	0.000122963	0.0171859	0.205288	0.0559485	0.0143363	0.00579995	0.00659702
E2S11062013M1	E2	14	M	E2M1	15	6	750	0.000178976	0.0204957	0.284819	0.0769133	0.0203942	0.00759718	0.00775093
E2S11062013M2	E2	14	M	E2M2	15	9	2450	0.00012427	0.0238067	0.302882	0.0826426	0.0151716	0.00796053	0.0088904
E2S11062013M3	E2	14	M	E2M3	15	10	1250	3.54281e-05	0.0200001	0.303279	0.081983	0.0179496	0.00739923	0.00800754
E2S11062013M4	E2	14	M	E2M4	15	13	2200	0.000190873	0.020037	0.206493	0.0578166	0.0172326	0.00665646	0.00758099
E2S11062013M5	E2	14	M	E2M5	15	6	2200	0.000110768	0.0187894	0.224339	0.0608937	0.0202027	0.00600731	0.00692972
KS17062013F1	C	16	F	CF1	0	0	0	0.000110968	0.0187698	0.241039	0.0672402	0.017279	0.00623786	0.00727724
KS17062013F2	C	16	F	CF2	0	0	0	0.000196177	0.0209736	0.36338	0.0961657	0.0180359	0.00670725	0.00808838
KS17062013F4	C	16	F	CF4	0	0	0	0.000220192	0.0126101	0.161087	0.0440508	0.0143735	0.00360378	0.00462622
KS17062013F5	C	16	F	CF5	0	0	0	0.000187528	0.0176993	0.40282	0.104545	0.0167974	0.00572223	0.006608
KS17062013M1	C	16	M	CM1	0	0	0	9.29475e-05	0.0166384	0.227791	0.0636359	0.0178406	0.00622236	0.0063583
KS17062013M2	C	16	M	CM2	0	0	0	0.000346257	0.019957	0.313983	0.0868447	0.0186375	0.00642161	0.00743529
KS17062013M3	C	16	M	CM3	0	0	0	0	0.019967	0.253374	0.0694684	0.0204533	0.0063379	0.00727666
KS17062013M4	C	16	M	CM4	0	0	0	0.00059018	0.0267925	0.288063	0.0784306	0.023875	0.00830008	0.0103967
KS17062013M5	C	16	M	CM5	0	0	0	8.71564e-05	0.0199342	0.282787	0.0757101	0.0179246	0.00617099	0.00719355
E1S24062013F1	E1	16	F	E1F1	50	39	4700	0.000183322	0.0139903	0.144801	0.0396895	0.0120863	0.00410629	0.00515894
E1S24062013F2	E1	16	F	E1F2	50	28	2200	0	0.0138451	0.230378	0.0607797	0.0134209	0.00401486	0.00533187
E1S24062013F3	E1	16	F	E1F3	50	31	2450	0.000178633	0.0114023	0.175841	0.0486325	0.0107118	0.00360443	0.00432732
E1S24062013F4	E1	16	F	E1F4	50	16	2000	0.000156138	0.0154985	0.196508	0.0542766	0.0118802	0.00471694	0.00576893
E1S24062013F5	E1	16	F	E1F5	50	26	2100	0.000211404	0.0149463	0.208366	0.0560055	0.0145618	0.00440904	0.00560601
E1S24062013M1	E1	16	M	E1M1	50	42	8000	0.000121469	0.00329128	0.0678106	0.0184704	0.00791772	0.00116467	0.00117295
E1S24062013M2	E1	16	M	E1M2	50	46	3200	0.000178738	0.0123024	0.14482	0.039024	0.0114554	0.00376324	0.00450381
E1S24062013M3	E1	16	M	E1M3	50	48	3050	0.000153437	0.0143864	0.285115	0.0742318	0.0150143	0.005224	0.00562564
E1S24062013M4	E1	16	M	E1M4	50	21	2600	0.000310886	0.0175656	0.316378	0.0864654	0.0178787	0.00582739	0.0069494
E1S24062013M5	E1	16	M	E1M5	50	40	12950	0	0.0135814	0.170149	0.0475635	0.0146606	0.00440907	0.00502592
E2S24062013F1	E2	16	F	E2F1	15	4	1050	0.000207115	0.0160912	0.254753	0.0688817	0.0148658	0.00494809	0.0062122
E2S24062013F2	E2	16	F	E2F2	15	4	2000	0.000253859	0.0176186	0.237876	0.0641508	0.0157801	0.00553852	0.00659697
E2S24062013F3	E2	16	F	E2F3	15	5	2000	8.84502e-05	0.0128631	0.27335	0.0749673	0.0125025	0.00418026	0.00464225
E2S24062013F4	E2	16	F	E2F4	15	9	2150	0.00024128	0.0182388	0.288416	0.0752228	0.0171402	0.00555167	0.00693662
E2S24062013F5	E2	16	F	E2F5	15	6	1550	3.50779e-05	0.0174259	0.175185	0.0468356	0.0164942	0.00544101	0.00658778
E2S24062013M1	E2	16	M	E2M1	15	6	1300	0.000225498	0.0109251	0.122111	0.0346698	0.016292	0.00388124	0.00423762
E2S24062013M2	E2	16	M	E2M2	15	9	2050	8.16562e-05	0.0083305	0.115141	0.0332449	0.00996284	0.00274298	0.00308268
E2S24062013M3	E2	16	M	E2M3	15	10	3800	0.000112181	0.0158124	0.187241	0.052244	0.0176648	0.00555414	0.00604392
E2S24062013M4	E2	16	M	E2M4	15	13	3400	0.000271531	0.0137438	0.139928	0.0390301	0.0168352	0.00461986	0.00472191
E2S24062013M5	E2	16	M	E2M5	15	6	3400	0.000156739	0.0169741	0.220983	0.0618266	0.0184864	0.00607965	0.00635453
KS01072013F1	C	18	F	CF1	0	0	0	0.00013052	0.0159479	0.184238	0.0516585	0.0168571	0.00473401	0.00563856
KS01072013F2	C	18	F	CF2	0	0	0	0.000183413	0.0214434	0.211612	0.0577177	0.0158759	0.00642892	0.00847698
KS01072013F3	C	18	F	CF3	0	0	0	0.000268862	0.0179168	0.176627	0.0490879	0.0185376	0.00536147	0.00631034
KS01072013F4	C	18	F	CF4	0	0	0	0.00011479	0.0185083	0.168737	0.0480881	0.0177962	0.00571774	0.00727697
KS01072013F5	C	18	F	CF5	0	0	0	2.8896e-05	0.0176882	0.148568	0.0413187	0.019245	0.00593045	0.00678953
KS01072013M2	C	18	M	CM2	0	0	0	3.11143e-05	0.0161797	0.168628	0.0458531	0.0150278	0.00536785	0.00607153
KS01072013M3	C	18	M	CM3	0	0	0	0.000366997	0.0194613	0.25099	0.0676478	0.0161835	0.00563394	0.00720619
KS01072013M4	C	18	M	CM4	0	0	0	0.000175477	0.0175181	0.263867	0.0720678	0.0168041	0.00530426	0.00668943
KS01072013M5	C	18	M	CM5	0	0	0	0.000260193	0.0164431	0.215308	0.0587203	0.0177115	0.00464606	0.0062516
E1S08072013F1	E1	18	F	E1F1	50	39	2100	0.000352385	0.0126923	0.18917	0.0530816	0.0136865	0.00403897	0.00492917
E1S08072013F2	E1	18	F	E1F2	50	28	2000	0.000111749	0.0171785	0.228425	0.0619136	0.0173537	0.00493163	0.00620584
E1S08072013F3	E1	18	F	E1F3	50	31	1300	9.9574e-05	0.0134406	0.167892	0.0460251	0.0128892	0.00424725	0.00501913
E1S08072013F4	E1	18	F	E1F4	50	16	1000	0.000133469	0.0127177	0.159348	0.0427947	0.0110708	0.00405357	0.00502456
E1S08072013F5	E1	18	F	E1F5	50	26	1950	0.000284559	0.0156209	0.221683	0.059691	0.0149233	0.00495694	0.00608868
E1S08072013M1	E1	18	M	E1M1	50	42	3300	0.000270907	0.0173174	0.201124	0.0536015	0.0158507	0.00465757	0.00634438
E1S08072013M3	E1	18	M	E1M3	50	48	2200	0	0.0150943	0.216034	0.0586944	0.0151092	0.00449438	0.00555002
E1S08072013M4	E1	18	M	E1M4	50	21	1400	0.000140603	0.0144822	0.182447	0.0499779	0.0146531	0.00466068	0.00559136
E1S08072013M5	E1	18	M	E1M5	50	40	9500	0.000367013	0.0126145	0.215386	0.0587383	0.0147942	0.00352667	0.00422475
E2S08072013F1	E2	18	F	E2F1	15	4	1000	0.000119924	0.0105331	0.124816	0.037335	0.0129107	0.00387583	0.00414784
E2S08072013F2	E2	18	F	E2F2	15	4	1250	4.9504e-05	0.0133523	0.138374	0.0384499	0.0148716	0.00446414	0.00495664
E2S08072013F3	E2	18	F	E2F3	15	5	1250	0.000298481	0.0115834	0.153623	0.0430449	0.0150866	0.0038183	0.00420655
E2S08072013F4	E2	18	F	E2F4	15	9	1950	0.000130215	0.0148095	0.176202	0.0464947	0.014777	0.00549987	0.00541743
E2S08072013F5	E2	18	F	E2F5	15	6	900	0.000240373	0.0152301	0.204938	0.056489	0.0159186	0.00495418	0.00592429
E2S08072013M1	E2	18	M	E2M1	15	6	3150	7.71563e-05	0.0169953	0.231039	0.061881	0.0175123	0.00513448	0.00659076
E2S08072013M2	E2	18	M	E2M2	15	9	1450	0.000198824	0.0151677	0.216086	0.0597522	0.0158226	0.00466691	0.00555201
E2S08072013M3	E2	18	M	E2M3	15	10	900	0.000143886	0.0192886	0.195007	0.0520442	0.0159447	0.00572925	0.00747214
E2S08072013M4	E2	18	M	E2M4	15	13	2650	0.000220998	0.0206287	0.233189	0.0622521	0.0174508	0.0063162	0.00749141
E2S08072013M5	E2	18	M	E2M5	15	6	2650	0.000282572	0.022287	0.297699	0.080553	0.0197544	0.00658135	0.00842495
KS15072013F1	C	20	F	CF1	0	0	0	0.000249241	0.018481	0.225487	0.0625402	0.0187442	0.00599548	0.00688249
KS15072013F2	C	20	F	CF2	0	0	0	0.000229734	0.0130244	0.220504	0.0603523	0.0141056	0.00459921	0.00506062
KS15072013F3	C	20	F	CF3	0	0	0	0.000132969	0.0188426	0.263586	0.0699867	0.0177861	0.00607996	0.00718553
KS15072013F4	C	20	F	CF4	0	0	0	0.000229958	0.0192417	0.270108	0.0722958	0.0173924	0.00580256	0.00699397
KS15072013F5	C	20	F	CF5	0	0	0	0.000337139	0.0154099	0.22694	0.062634	0.0160773	0.00539241	0.00602834
KS15072013M1	C	20	M	CM1	0	0	0	0.000289074	0.0216247	0.261089	0.069911	0.0192154	0.0065344	0.00786079
KS15072013M2	C	20	M	CM2	0	0	0	0.000134123	0.0132201	0.168831	0.0472251	0.0135181	0.00402689	0.00487538
KS15072013M3	C	20	M	CM3	0	0	0	0.000169033	0.0146545	0.170282	0.048551	0.0172865	0.00492031	0.00552523
KS15072013M4	C	20	M	CM4	0	0	0	9.59611e-05	0.0186929	0.220882	0.0597223	0.0199291	0.00636726	0.00708156
KS15072013M5	C	20	M	CM5	0	0	0	0.000182972	0.0152295	0.159769	0.0452901	0.0165701	0.00531179	0.00607485
E1S22072013F1	E1	20	F	E1F1	50	39	2350	0	0.0145305	0.228296	0.0614843	0.015735	0.00451729	0.00534057
E1S22072013F2	E1	20	F	E1F2	50	28	3750	7.81046e-05	0.0199427	0.402763	0.107546	0.016814	0.00573912	0.00743584
E1S22072013F3	E1	20	F	E1F3	50	31	2500	0.000366063	0.0129956	0.296174	0.0781629	0.0154541	0.00442153	0.00520754
E1S22072013F4	E1	20	F	E1F4	50	16	2800	0	0.0162681	0.214909	0.0558903	0.0143781	0.0053766	0.0062413
E1S22072013F5	E1	20	F	E1F5	50	26	2200	0.000166992	0.0139921	0.200054	0.0546308	0.014316	0.00411907	0.00505389
E1S22072013M1	E1	20	M	E1M1	50	42	5100	0.000101899	0.00549725	0.161058	0.0421922	0.00772331	0.0020309	0.00211399
E1S22072013M2	E1	20	M	E1M2	50	46	5000	0.000119648	0.0145785	0.298902	0.0796648	0.0134617	0.00440341	0.00529153
E1S22072013M3	E1	20	M	E1M3	50	48	3250	0.00022933	0.0191728	0.375422	0.0978483	0.0161473	0.00700713	0.00704651
E1S22072013M4	E1	20	M	E1M4	50	21	4300	0.000259996	0.0154171	0.325779	0.085782	0.0146204	0.00498492	0.00592884
E1S22072013M5	E1	20	M	E1M5	50	40	7550	4.86173e-06	0.0163387	0.355696	0.0942462	0.0182101	0.00538536	0.00581034
E2S22072013F1	E2	20	F	E2F1	15	4	1250	0.000164182	0.0133597	0.188454	0.0524206	0.0137522	0.00503561	0.00538447
E2S22072013F2	E2	20	F	E2F2	15	4	1450	0.000287738	0.0172209	0.219221	0.0601042	0.0162136	0.00557229	0.00645772
E2S22072013F3	E2	20	F	E2F3	15	5	1250	5.39826e-05	0.0118876	0.18877	0.0521511	0.0136935	0.00434221	0.00429683
E2S22072013F5	E2	20	F	E2F5	15	6	1350	0.000348357	0.0153857	0.192134	0.0523116	0.0167206	0.0056683	0.00571574
E2S22072013M1	E2	20	M	E2M1	15	6	1500	0.000222743	0.0063535	0.162451	0.0426324	0.00945727	0.00192681	0.00249827
E2S22072013M2	E2	20	M	E2M2	15	9	1250	0.000211359	0.0200792	0.326328	0.0849001	0.0207611	0.00619545	0.00736368
E2S22072013M3	E2	20	M	E2M3	15	10	2550	0.000650323	0.0181419	0.32868	0.0875121	0.0191966	0.00580286	0.00660831
E2S22072013M4	E2	20	M	E2M4	15	13	1650	0.000193761	0.0143769	0.322968	0.0858302	0.0169754	0.00462951	0.00542864
E2S22072013M5	E2	20	M	E2M5	15	6	1650	0.000262996	0.0154238	0.253548	0.0674305	0.0187304	0.00540523	0.00594144
KS29072013F1	C	22	F	CF1	0	0	0	0.000225266	0.0158332	0.252802	0.0690553	0.0181367	0.00498565	0.00581195
KS29072013F3	C	22	F	CF3	0	0	0	0.000170934	0.0151355	0.241295	0.0659247	0.0153969	0.00509413	0.00561586
KS29072013F4	C	22	F	CF4	0	0	0	4.71736e-05	0.0144206	0.178286	0.050213	0.0152049	0.00460524	0.00549656
KS29072013F5	C	22	F	CF5	0	0	0	8.71654e-05	0.0170348	0.217602	0.0597966	0.0210814	0.00579581	0.00646107
KS29072013M1	C	22	M	CM1	0	0	0	0.000357552	0.0136026	0.215569	0.0578006	0.0150962	0.00416612	0.00516954
KS29072013M2	C	22	M	CM2	0	0	0	0.000272882	0.0146528	0.19049	0.0516806	0.0172638	0.00442995	0.00549687
KS29072013M3	C	22	M	CM3	0	0	0	0	0.0137365	0.220042	0.0613127	0.0178598	0.00460131	0.00527517
KS29072013M4	C	22	M	CM4	0	0	0	0.000201035	0.0145396	0.206655	0.0567305	0.0163623	0.00428847	0.00551776
KS29072013M5	C	22	M	CM5	0	0	0	0.000219941	0.0131273	0.132808	0.036523	0.0151649	0.0042002	0.00489167
E1S05082013F1	E1	22	F	E1F1	50	39	4450	8.03096e-05	0.0107598	0.23088	0.0615413	0.0120381	0.00382657	0.00410879
E1S05082013F2	E1	22	F	E1F2	50	28	2900	0.000202169	0.0118095	0.199658	0.0522002	0.0117101	0.00387318	0.00460103
E1S05082013F4	E1	22	F	E1F4	50	16	2750	0.000219992	0.0132721	0.233632	0.0619373	0.0106518	0.00422944	0.00487503
E1S05082013F5	E1	22	F	E1F5	50	26	1150	7.87048e-05	0.0136346	0.24274	0.0659703	0.011551	0.00440409	0.0051768
E1S05082013M1	E1	22	M	E1M1	50	42	1950	0.000230983	0.00988634	0.261053	0.0682622	0.00940985	0.00343886	0.00373105
E1S05082013M3	E1	22	M	E1M3	50	48	2650	0.000471514	0.0135078	0.338576	0.0905323	0.0141197	0.00474741	0.00530789
E1S05082013M4	E1	22	M	E1M4	50	21	3900	0.000257158	0.00986873	0.248318	0.0646691	0.0143454	0.00344997	0.00356707
E1S05082013M5	E1	22	M	E1M5	50	40	3950	0.000184138	0.00950483	0.308315	0.0807457	0.0145572	0.00331613	0.00351609
E2S05082013F1	E2	22	F	E2F1	15	4	3100	0.000259367	0.0134514	0.183057	0.0488952	0.0139865	0.00384882	0.00496015
E2S05082013F2	E2	22	F	E2F2	15	4	1350	0.000114525	0.0103847	0.1491	0.0427114	0.0113786	0.00346666	0.00367881
E2S05082013F3	E2	22	F	E2F3	15	5	2500	0.000217627	0.0116904	0.187801	0.0510194	0.0125701	0.00386597	0.00467035
E2S05082013F4	E2	22	F	E2F4	15	9	1600	4.66178e-06	0.0198538	0.356276	0.0950648	0.0175306	0.00571178	0.00737228
E2S05082013F5	E2	22	F	E2F5	15	6	1050	8.78726e-05	0.0129915	0.240541	0.0641887	0.0141991	0.00410403	0.00502162
E2S05082013M1	E2	22	M	E2M1	15	6	1600	0.000266505	0.0156468	0.237261	0.0646129	0.0150929	0.00543721	0.00623658
E2S05082013M2	E2	22	M	E2M2	15	9	1726	0.000283811	0.0158882	0.22649	0.0620309	0.0170124	0.00517249	0.00576688
E2S05082013M3	E2	22	M	E2M3	15	10	7100	0.000251004	0.014577	0.291937	0.0800964	0.0169425	0.00519804	0.00540399
E2S05082013M5	E2	22	M	E2M5	15	6	5700	0.000158899	0.0148085	0.275209	0.0743081	0.0175239	0.00500451	0.00548132
